# Supplementary material for: Exploring DNA methylation profiles in blood samples of canine gastrointestinal lymphoma
Source: PLoS One. 2025 Dec 30;20(12):e0339388. doi: 10.1371/journal.pone.0339388 (PMC12752990; doi:10.1371/journal.pone.0339388)
Supplement: S2 File — (CSV) [file pone.0339388.s002.csv]

Supplemental Data sheet 1 Identified differentially methylated regions and adjacent genes
chromosome	start	end	# of containing Differentially methylated Cytosine	Average methylation level in Contorls	Average methylation level in Cases	Standard deviation within controls	Standard deviation within cases	Difference average DNA methylation between average of control and case	Genes with high variable regions in their promoters	Genes overlapped with high variable regions	Closest genes; distance to the high variable regions(bp)
chr1	710122	710249	5	0.202809201	0.07160791	0.096328776	0.057511387	0.13120129	.	ENSCAFG00000024219:ENSCAFG00000024219	.
chr1	771589	771826	8	0.194703322	0.070465022	0.069271603	0.048627876	0.12423830	.	ENSCAFG00000000009:SLC66A2,ENSCAFG00000000010:CTDP1	.
chr1	772508	772708	8	0.254793544	0.129589707	0.077842865	0.051431296	0.12520384	.	ENSCAFG00000000009:SLC66A2,ENSCAFG00000000010:CTDP1	.
chr1	838957	839201	9	0.441069044	0.321270671	0.055395838	0.044403417	0.11979837	.	ENSCAFG00000000010:CTDP1,ENSCAFG00000032297:ENSCAFG00000032297	.
chr1	959709	959942	9	0.216664125	0.094460127	0.077073259	0.04566289	0.12220400	.	.	ENSCAFG00000042721:ENSCAFG00000042721
chr1	1055227	1055441	16	0.158811688	0.045260225	0.062359208	0.03841508	0.11355146	.	ENSCAFG00000000011:NFATC1	.
chr1	1137047	1137356	9	0.205014574	0.08852475	0.064863139	0.050890788	0.11648982	.	ENSCAFG00000000012:ATP9B	.
chr1	1536481	1536668	14	0.196178917	0.071573707	0.080826563	0.038008265	0.12460521	.	.	.
chr1	1536812	1536904	5	0.258208617	0.155892091	0.079310932	0.055788901	0.10231653	.	.	.
chr1	2854641	2854710	5	0.180604506	0.048039083	0.072265331	0.048207382	0.13256542	.	ENSCAFG00000000016:MBP	.
chr1	2870534	2870755	7	0.195960232	0.0674929	0.065328762	0.051515345	0.12846733	.	ENSCAFG00000000016:MBP	.
chr1	2870861	2870991	9	0.185910098	0.058250934	0.082869868	0.036920049	0.12765916	.	ENSCAFG00000000016:MBP	.
chr1	3254688	3254776	5	0.207073612	0.088101512	0.083575394	0.055362715	0.11897210	.	.	.
chr1	3254963	3255156	6	0.192560618	0.072605642	0.066686281	0.046514694	0.11995498	.	.	.
chr1	3290124	3290361	7	0.292027647	0.181294773	0.055414984	0.04852338	0.11073287	.	ENSCAFG00000000019:ZNF516	.
chr1	3292285	3292365	5	0.213723476	0.094895817	0.071143742	0.042780607	0.11882766	.	ENSCAFG00000000019:ZNF516	.
chr1	3294801	3294891	8	0.318588361	0.203278047	0.076823726	0.061031471	0.11531031	.	ENSCAFG00000000019:ZNF516	.
chr1	3295683	3295956	6	0.166085794	0.052833633	0.055791939	0.032396327	0.11325216	.	ENSCAFG00000000019:ZNF516	.
chr1	3299021	3299258	8	0.219172289	0.106623336	0.062680032	0.060349967	0.11254895	.	ENSCAFG00000000019:ZNF516	.
chr1	3299416	3299850	24	0.176884126	0.059253892	0.062614251	0.040450222	0.11763023	.	ENSCAFG00000000019:ZNF516	.
chr1	3307487	3307948	19	0.282267594	0.16415261	0.062119003	0.042160397	0.11811498	.	ENSCAFG00000000019:ZNF516	.
chr1	4244020	4244057	5	0.720206325	0.619813542	0.08094012	0.066049022	0.10039278	.	ENSCAFG00000000020:TSHZ1	.
chr1	4822012	4822172	7	0.319005808	0.18994186	0.084843186	0.058802805	0.12906395	.	ENSCAFG00000000022:ZNF407	.
chr1	8402522	8402741	6	0.787346702	0.914392167	0.084195184	0.041930934	-0.12704546	.	ENSCAFG00000000038:CD226	.
chr1	13271859	13272068	7	0.344893973	0.238740182	0.061258349	0.050289937	0.10615379	.	ENSCAFG00000000059:SERPINB2	.
chr1	13297039	13297194	9	0.189578415	0.056029959	0.06222765	0.052552324	0.13354846	.	.	.
chr1	13759935	13760045	5	0.799225158	0.907802767	0.081723981	0.050490581	-0.10857761	.	ENSCAFG00000000068:BCL2	.
chr1	13806270	13806566	5	0.187604054	0.054338632	0.049330449	0.061183984	0.13326542	.	ENSCAFG00000000068:BCL2	.
chr1	13908467	13908586	5	0.176032716	0.063375531	0.062985727	0.052182374	0.11265718	.	.	ENSCAFG00000000068:BCL2
chr1	13909176	13909305	5	0.210644486	0.086493012	0.085673975	0.056280943	0.12415147	.	.	ENSCAFG00000000068:BCL2
chr1	14337928	14338055	6	0.217250039	0.098386489	0.079988092	0.05075549	0.11886355	.	ENSCAFG00000000073:ZCCHC2	.
chr1	14339043	14339174	6	0.402458735	0.279599348	0.066179111	0.051214057	0.12285939	.	ENSCAFG00000000073:ZCCHC2	.
chr1	14356745	14356860	6	0.168434854	0.058638118	0.073520943	0.050501986	0.10979674	.	ENSCAFG00000000073:ZCCHC2	.
chr1	14451703	14451970	12	0.255744064	0.103355179	0.072654356	0.05297975	0.15238888	.	.	.
chr1	14453273	14453486	5	0.144793061	0.055389785	0.034411623	0.040994129	0.08940328	.	.	.
chr1	17715216	17715266	5	0.16353199	0.046004348	0.06743353	0.040175575	0.11752764	.	ENSCAFG00000000116:NEDD4L	.
chr1	17917697	17917899	5	0.239143368	0.110902183	0.073117353	0.062236952	0.12824119	.	ENSCAFG00000000116:NEDD4L	.
chr1	19227505	19227599	5	0.422499819	0.287110343	0.063598906	0.064782501	0.13538948	.	.	.
chr1	20303874	20303950	5	0.496939821	0.378711163	0.060198811	0.080154725	0.11822866	.	ENSCAFG00000000140:TCF4	.
chr1	20308146	20308380	5	0.334096284	0.204357078	0.066674123	0.058661034	0.12973921	.	ENSCAFG00000000140:TCF4	.
chr1	24777828	24778043	6	0.19271701	0.057202813	0.066866924	0.042197813	0.13551420	.	ENSCAFG00000031536:LDLRAD4	.
chr1	27716560	27716734	5	0.825775926	0.92737621	0.048887065	0.058876862	-0.10160028	.	ENSCAFG00000000226:HBS1L	.
chr1	35173727	35173889	6	0.209431372	0.102138216	0.074152586	0.039492023	0.10729316	.	ENSCAFG00000000312:PHACTR2	.
chr1	35423203	35423360	7	0.151364633	0.05451075	0.060290272	0.054368045	0.09685388	.	ENSCAFG00000000318:PLAGL1	.
chr1	35423584	35423721	6	0.164725577	0.056878336	0.06273014	0.04642208	0.10784724	.	ENSCAFG00000000318:PLAGL1	.
chr1	35999045	35999127	5	0.797934705	0.91486971	0.059799952	0.047856746	-0.11693500	.	ENSCAFG00000000326:UTRN	.
chr1	39432896	39433113	11	0.165718405	0.051480031	0.064805403	0.037802222	0.11423837	.	ENSCAFG00000000366:SASH1	.
chr1	41356123	41356213	5	0.800840642	0.90257699	0.074758494	0.051380875	-0.10173635	.	ENSCAFG00000000413:MTHFD1L	.
chr1	46287489	46287697	5	0.234507842	0.119578968	0.063777002	0.047428609	0.11492887	.	.	.
chr1	46967882	46968277	9	0.346630001	0.219994575	0.08239214	0.059483304	0.12663543	.	ENSCAFG00000000618:ZDHHC14	.
chr1	46968795	46968880	5	0.203154199	0.059578279	0.081906842	0.066749587	0.14357592	.	ENSCAFG00000000618:ZDHHC14	.
chr1	48053562	48054021	12	0.485304759	0.429601585	0.150193377	0.163185978	0.05570317	.	ENSCAFG00000000655:TMEM181	.
chr1	49175836	49175982	6	0.173247157	0.046787985	0.062417374	0.03843992	0.12645917	.	ENSCAFG00000000691:IGF2R	.
chr1	49176457	49176588	8	0.218624474	0.06253331	0.077855869	0.049910578	0.15609116	.	ENSCAFG00000000691:IGF2R	.
chr1	51757859	51757956	5	0.640427981	0.581185636	0.046324397	0.056346587	0.05924234	.	.	.
chr1	51789867	51790178	14	0.208231181	0.05455397	0.082655137	0.035352284	0.15367721	.	.	.
chr1	54390420	54390530	6	0.190607435	0.069154243	0.076914721	0.047905562	0.12145319	.	ENSCAFG00000041860:ENSCAFG00000041860	.
chr1	54663153	54663237	6	0.179171789	0.042059242	0.058518102	0.035157684	0.13711255	.	ENSCAFG00000000828:RPS6KA2	.
chr1	54663384	54663504	5	0.169003682	0.053550482	0.081655512	0.041511651	0.11545320	.	ENSCAFG00000000828:RPS6KA2	.
chr1	54707540	54707634	6	0.256951558	0.119621774	0.084337537	0.061884222	0.13732978	.	ENSCAFG00000000828:RPS6KA2	.
chr1	55972209	55972352	6	0.150930784	0.060457608	0.062680678	0.048867652	0.09047318	.	ENSCAFG00000000868:SMOC2	.
chr1	55974420	55974572	5	0.190867349	0.072087593	0.080056861	0.049891898	0.11877976	.	ENSCAFG00000000868:SMOC2	.
chr1	56008958	56009054	5	0.197235164	0.062364586	0.079190228	0.036344434	0.13487058	.	.	.
chr1	58718804	58718976	5	0.23476555	0.087899431	0.101182784	0.058217014	0.14686612	.	ENSCAFG00000037865:ENSCAFG00000037865	.
chr1	58743381	58743700	6	0.2002438	0.074128491	0.074971466	0.051540933	0.12611531	.	.	.
chr1	59110038	59110167	5	0.291135552	0.158915271	0.075946659	0.057945084	0.13222028	.	ENSCAFG00000000945:MAN1A1	.
chr1	68203848	68204026	5	0.232868958	0.08286533	0.073378691	0.048356635	0.15000363	.	ENSCAFG00000001114:ARHGAP18	.
chr1	69386069	69386228	6	0.393571632	0.258400119	0.090801925	0.082550688	0.13517151	.	ENSCAFG00000001147:AKAP7	.
chr1	69446145	69446323	9	0.229615603	0.128102198	0.077842184	0.05453297	0.10151341	.	ENSCAFG00000001147:AKAP7	.
chr1	74498051	74498196	6	0.175072581	0.048293564	0.068638194	0.046694253	0.12677902	.	ENSCAFG00000001380:NTRK2	.
chr1	79147825	79148042	7	0.203479794	0.063357634	0.091334885	0.047645573	0.14012216	.	ENSCAFG00000001534:TLE4	.
chr1	79331536	79331740	6	0.228123171	0.115721404	0.059898293	0.051110523	0.11240177	.	.	.
chr1	81872808	81873003	5	0.191622411	0.059254708	0.062337111	0.045207614	0.13236770	.	ENSCAFG00000001646:PRUNE2	.
chr1	85355592	85355730	5	0.203112333	0.049924761	0.085301807	0.040571671	0.15318757	.	.	.
chr1	87037713	87037831	5	0.158138118	0.042384747	0.06392053	0.03550538	0.11575337	.	.	.
chr1	90721656	90721738	5	0.570170404	0.453514617	0.089533296	0.138123392	0.11665579	.	ENSCAFG00000002013:SMARCA2	.
chr1	93179865	93179960	5	0.267112755	0.14351169	0.054672946	0.058378753	0.12360107	.	ENSCAFG00000002102:JAK2	.
chr1	93677335	93677517	5	0.250640811	0.124304706	0.07528157	0.040082895	0.12633610	.	ENSCAFG00000002121:PDCD1LG2	.
chr1	95482868	95483008	6	0.188309976	0.0576061	0.086435647	0.047515309	0.13070388	.	.	.
chr1	95490549	95490790	10	0.223466745	0.098000148	0.076509708	0.057197406	0.12546660	.	.	.
chr1	95490994	95491064	5	0.165413226	0.042101456	0.06716294	0.041637242	0.12331177	.	.	.
chr1	95721314	95721473	7	0.182752365	0.052115764	0.069230552	0.053157662	0.13063660	.	.	.
chr1	96231033	96231266	7	0.51301003	0.369202507	0.040750889	0.067534167	0.14380752	.	ENSCAFG00000047224:ENSCAFG00000047224	.
chr1	96618716	96618843	6	0.266149772	0.144922774	0.082078116	0.057105097	0.12122700	.	.	.
chr1	96778510	96778665	8	0.380850066	0.267977906	0.056733571	0.055507808	0.11287216	.	.	.
chr1	98629973	98630142	8	0.218618764	0.095617751	0.090932402	0.064882246	0.12300101	.	ENSCAFG00000002283:FGD3	.
chr1	98765135	98765236	8	0.20023553	0.099075694	0.078423346	0.05695609	0.10115984	.	ENSCAFG00000002293:IPPK	.
chr1	98904440	98904557	5	0.29346807	0.160716998	0.096931927	0.070068377	0.13275107	.	ENSCAFG00000002307:ASPN,ENSCAFG00000024350:CENPP	.
chr1	99640856	99641034	6	0.757878658	0.869592581	0.059301947	0.042328705	-0.11171392	.	.	ENSCAFG00000002372:ZNF8
chr1	105610947	105611076	5	0.211146918	0.06620273	0.091998106	0.048458438	0.14494419	.	ENSCAFG00000002852:ETFB	.
chr1	105694256	105694275	5	0.313156474	0.157976219	0.080022601	0.09521492	0.15518025	ENSCAFG00000001959:NSCAFG00000001959	ENSCAFG00000046424:SIGLECL1	.
chr1	106438861	106438961	6	0.284576429	0.162371528	0.06416108	0.06709562	0.12220490	.	ENSCAFG00000003156:MYH14	.
chr1	107406189	107406386	9	0.278005679	0.126300422	0.08166558	0.062480944	0.15170526	.	ENSCAFG00000003858:GYS1	.
chr1	109368212	109368460	8	0.786061712	0.880672913	0.059805421	0.03913276	-0.09461120	.	.	ENSCAFG00000029417:ENSCAFG00000029417
chr1	112159970	112160157	5	0.249905068	0.137852864	0.068708574	0.054106188	0.11205220	.	ENSCAFG00000004892:DEDD2	.
chr1	112227278	112227489	6	0.811304737	0.919529181	0.085771941	0.045892619	-0.10822444	.	ENSCAFG00000004911:POU2F2	.
chr1	114423659	114423748	6	0.246001473	0.08737386	0.083529201	0.062228832	0.15862761	.	ENSCAFG00000005776:ACTN4	.
chr1	116757166	116757281	6	0.155798189	0.045815701	0.070306938	0.052983836	0.10998249	ENSCAFG00000006704:NFKBID	ENSCAFG00000006713:APLP1	.
chr1	117529641	117529827	7	0.144936522	0.053847036	0.059358454	0.041681808	0.09108949	.	ENSCAFG00000007157:GRAMD1A	.
chr1	117558333	117558467	6	0.170590135	0.064466406	0.060879386	0.040396275	0.10612373	.	.	ENSCAFG00000039774:ENSCAFG00000039774
chr1	117946442	117946562	5	0.190622926	0.059800848	0.073813226	0.046561311	0.13082208	.	ENSCAFG00000007303:GPI	.
chr1	117950893	117950996	5	0.204815843	0.060568508	0.094867785	0.058499124	0.14424734	.	.	ENSCAFG00000007303:GPI
chr1	117962321	117962498	7	0.238949461	0.115716524	0.088300705	0.063217627	0.12323294	.	ENSCAFG00000007339:GARRE1	.
chr1	118727430	118727716	7	0.188197994	0.094254865	0.045067696	0.045060624	0.09394313	.	ENSCAFG00000007377:PEPD	.
chr1	118766463	118766528	7	0.165550229	0.055694648	0.083502728	0.050817247	0.10985558	.	ENSCAFG00000007377:PEPD	.
chr1	118770633	118770651	5	0.592956684	0.49779128	0.114000096	0.136018244	0.09516540	.	ENSCAFG00000007377:PEPD	.
chr1	118855677	118855805	5	0.416352126	0.293883497	0.064982508	0.081143771	0.12246863	.	ENSCAFG00000045485:ENSCAFG00000045485	.
chr1	118877998	118878251	8	0.194240635	0.071830665	0.073308953	0.040979439	0.12240997	ENSCAFG00000049147:NSCAFG00000049147	ENSCAFG00000045485:ENSCAFG00000045485	.
chr1	118879586	118879619	5	0.304693791	0.145444787	0.098759487	0.063997342	0.15924900	.	ENSCAFG00000045485:ENSCAFG00000045485	.
chr1	118881248	118881436	9	0.181032516	0.042524091	0.079192445	0.03197542	0.13850843	ENSCAFG00000045485:NSCAFG00000045485	.	ENSCAFG00000045485:ENSCAFG00000045485
chr1	118886072	118886127	6	0.23588518	0.081676756	0.055433488	0.053437639	0.15420842	.	ENSCAFG00000037540:ENSCAFG00000037540	.
chr1	119161601	119161736	5	0.168818778	0.062488822	0.056346091	0.037437864	0.10632996	.	ENSCAFG00000007486:CEP89	.
chr1	119326092	119326230	5	0.223644937	0.094538811	0.075788476	0.058120709	0.12910613	.	ENSCAFG00000007533:ANKRD27	.
chr1	119326650	119326900	6	0.175492165	0.044510509	0.058635632	0.030253287	0.13098166	.	ENSCAFG00000007533:ANKRD27	.
chr1	120321524	120321685	5	0.443323136	0.388166619	0.104356518	0.108654769	0.05515652	.	.	.
chr1	121089383	121089480	6	0.202309054	0.08470463	0.062086302	0.062217983	0.11760442	.	ENSCAFG00000007601:ZNF536	.
chr1	121211224	121211477	15	0.815330482	0.924948961	0.069560913	0.038477299	-0.10961848	.	ENSCAFG00000007601:ZNF536	.
chr1	121245296	121245327	5	0.206343756	0.088792762	0.078752976	0.060354419	0.11755099	.	ENSCAFG00000007601:ZNF536	.
chr1	121605347	121605492	5	0.174120628	0.053131903	0.062364554	0.052998151	0.12098872	.	ENSCAFG00000007606:URI1	.
chr10	467822	467926	6	0.161364495	0.048548243	0.061763099	0.040247449	0.11281625	.	ENSCAFG00000042212:ENSCAFG00000042212	.
chr10	1148133	1148288	6	0.584847083	0.484194032	0.061729184	0.065539406	0.10065305	.	.	ENSCAFG00000000153:ENSCAFG00000000153
chr10	1832375	1832585	5	0.304730539	0.18716064	0.063121308	0.059743836	0.11756990	.	ENSCAFG00000000290:METTL1	.
chr10	1889557	1889631	5	0.202291824	0.08112023	0.094163962	0.055357644	0.12117159	.	ENSCAFG00000000308:CTDSP2	.
chr10	5831470	5831705	10	0.355419162	0.209290955	0.097914428	0.066374482	0.14612821	.	ENSCAFG00000000337:PPM1H	.
chr10	8751673	8751932	10	0.229014034	0.094015107	0.074470767	0.0570829	0.13499893	.	.	.
chr10	10752478	10752652	7	0.79443097	0.928685936	0.062528286	0.041985334	-0.13425497	.	.	.
chr10	11347744	11347874	6	0.158057294	0.055909822	0.056578877	0.04596041	0.10214747	.	ENSCAFG00000000426:LYZ	.
chr10	16740839	16741278	15	0.313030869	0.175050894	0.076018294	0.065008178	0.13797997	.	ENSCAFG00000000586:CPT1B	.
chr10	17230291	17230442	7	0.82296893	0.937224371	0.074191353	0.022767185	-0.11425544	.	ENSCAFG00000000700:MOV10L1,ENSCAFG00000000706:IL17REL	.
chr10	19277066	19277170	6	0.410552391	0.291882389	0.064316687	0.075269009	0.11867000	.	ENSCAFG00000000745:TBC1D22A	.
chr10	19350726	19351005	8	0.200431355	0.065488489	0.059059871	0.039385557	0.13494287	.	ENSCAFG00000000745:TBC1D22A	.
chr10	19352651	19352860	5	0.631570519	0.487348734	0.086358842	0.129173101	0.14422179	.	ENSCAFG00000000745:TBC1D22A	.
chr10	19352995	19353187	9	0.268402939	0.149895296	0.072449787	0.054297025	0.11850764	.	ENSCAFG00000000745:TBC1D22A	.
chr10	19588941	19588992	6	0.197940611	0.067721868	0.121781957	0.055869264	0.13021874	.	ENSCAFG00000000752:CERK	.
chr10	19658560	19658702	9	0.219384841	0.12747363	0.074025413	0.08851358	0.09191121	.	ENSCAFG00000000756:GRAMD4	.
chr10	19749093	19749643	16	0.290650766	0.17817673	0.064182031	0.049235375	0.11247404	.	ENSCAFG00000000767:CELSR1	.
chr10	19863506	19863650	9	0.194458031	0.072669937	0.067988672	0.045818678	0.12178809	.	ENSCAFG00000000782:GTSE1,ENSCAFG00000000784:TTC38	.
chr10	19891276	19891655	10	0.509071995	0.412671646	0.087786616	0.120060371	0.09640035	.	ENSCAFG00000000784:TTC38	.
chr10	19895549	19895709	6	0.229864805	0.079973623	0.089739172	0.061956242	0.14989118	.	ENSCAFG00000000784:TTC38	.
chr10	19896912	19897085	6	0.301003988	0.200258054	0.096653156	0.116560073	0.10074593	.	ENSCAFG00000000784:TTC38	.
chr10	19901006	19901093	7	0.218255649	0.087031984	0.088879281	0.046886221	0.13122366	.	ENSCAFG00000000784:TTC38	.
chr10	20056008	20056230	14	0.193128503	0.070025496	0.068891446	0.04367316	0.12310301	.	ENSCAFG00000041054:ENSCAFG00000041054	.
chr10	20781088	20781270	7	0.187777075	0.045057744	0.065412946	0.047159539	0.14271933	.	.	ENSCAFG00000000850:KIAA0930
chr10	20790316	20790566	10	0.212445762	0.078668418	0.062574114	0.033609923	0.13377734	.	ENSCAFG00000000850:KIAA0930	.
chr10	21081748	21081931	12	0.218708889	0.101892306	0.084331544	0.061991015	0.11681658	.	.	ENSCAFG00000030691:ARHGAP8
chr10	21222155	21222419	6	0.516390139	0.396358875	0.02293707	0.058963004	0.12003126	.	.	.
chr10	21222658	21222903	13	0.325299422	0.171744953	0.053032183	0.052945304	0.15355447	.	.	.
chr10	21223232	21223345	6	0.17993808	0.048246742	0.077310128	0.054804874	0.13169134	.	.	.
chr10	21223520	21223719	6	0.67011723	0.555837318	0.049956809	0.057894973	0.11427991	.	.	.
chr10	21526992	21527223	14	0.263310972	0.144687878	0.085852399	0.060649316	0.11862309	.	ENSCAFG00000000876:PARVG	.
chr10	22494940	22495027	7	0.154906361	0.060063373	0.072847101	0.097698126	0.09484299	.	.	ENSCAFG00000000926:TTLL1
chr10	22705612	22705917	9	0.351112448	0.23034768	0.071104016	0.057106943	0.12076477	.	ENSCAFG00000000943:ARFGAP3	.
chr10	23010279	23010332	5	0.216850299	0.066247444	0.073064038	0.053287297	0.15060285	.	ENSCAFG00000000975:NFAM1	.
chr10	23735248	23735328	5	0.197857528	0.069731655	0.087699091	0.050264758	0.12812587	.	ENSCAFG00000001053:POLR3H	.
chr10	23998653	23998787	7	0.214158242	0.113807685	0.075256486	0.068010828	0.10035056	.	ENSCAFG00000001104:RANGAP1	.
chr10	25683350	25683466	5	0.234958994	0.132370078	0.110889572	0.043022986	0.10258892	.	.	ENSCAFG00000049089:U1
chr10	26481300	26481459	5	0.206178051	0.091236304	0.074034803	0.04914903	0.11494175	.	ENSCAFG00000029842:MAFF	.
chr10	26988738	26988894	5	0.192769272	0.063463302	0.073398545	0.068357067	0.12930597	.	ENSCAFG00000001496:GGA1	.
chr10	28817663	28817888	6	0.347609679	0.200836718	0.066686633	0.067753982	0.14677296	.	ENSCAFG00000001717:TOM1	.
chr10	33663961	33664267	7	0.222910671	0.088604029	0.060322992	0.056036699	0.13430664	.	ENSCAFG00000032127:CHST11	.
chr10	37678750	37678879	6	0.263002178	0.121959436	0.075964638	0.074156682	0.14104274	.	ENSCAFG00000002099:NCK2	.
chr10	38043499	38043636	6	0.198244331	0.053688996	0.091191286	0.04537384	0.14455533	.	ENSCAFG00000002105:FHL2	.
chr10	41033244	41033412	10	0.160149211	0.048878639	0.076979068	0.047435371	0.11127057	.	ENSCAFG00000002152:IL1R2	.
chr10	44716105	44716194	5	0.166661275	0.048083843	0.054342922	0.050223643	0.11857743	.	ENSCAFG00000002365:TMEM131	.
chr10	45469910	45470018	5	0.17799158	0.051860494	0.081609822	0.048984554	0.12613109	.	.	.
chr10	45502248	45502850	15	0.325340245	0.19036067	0.062274816	0.055277811	0.13497958	.	.	.
chr10	45503695	45503879	5	0.238578748	0.098676234	0.058311099	0.042478611	0.13990251	.	.	.
chr10	45504789	45505017	9	0.250804839	0.126260342	0.061323727	0.039936423	0.12454450	.	.	.
chr10	45648766	45648961	5	0.231384882	0.120131722	0.062608901	0.049111413	0.11125316	.	.	.
chr10	45652885	45652973	6	0.20384525	0.063711893	0.075202662	0.059029987	0.14013336	.	.	.
chr10	45735009	45735182	5	0.128495652	0.037030846	0.035864925	0.043894231	0.09146481	.	.	.
chr10	45852653	45852886	7	0.791698368	0.9245606	0.086572405	0.050065238	-0.13286223	.	ENSCAFG00000002463:THADA	.
chr10	46531009	46531087	5	0.167238061	0.050195288	0.055980916	0.042374722	0.11704277	.	.	ENSCAFG00000032295:ENSCAFG00000032295
chr10	48136668	48136786	5	0.205264327	0.074234171	0.060956507	0.053170803	0.13103016	.	ENSCAFG00000002610:PRKCE	.
chr10	48201032	48201206	5	0.384220406	0.26616209	0.059216499	0.078540941	0.11805832	.	ENSCAFG00000002610:PRKCE	.
chr10	48568843	48568974	5	0.177042028	0.082297626	0.060994691	0.037743089	0.09474440	.	ENSCAFG00000002627:EPAS1	.
chr10	48578488	48578692	6	0.180150233	0.046261594	0.048136797	0.044763411	0.13388864	.	ENSCAFG00000002627:EPAS1	.
chr10	48756058	48756351	9	0.250798196	0.129880099	0.066082362	0.046388747	0.12091810	.	ENSCAFG00000002632:PIGF	.
chr10	49214556	49214648	5	0.148436042	0.032713803	0.070327465	0.023919871	0.11572224	.	ENSCAFG00000002641:TTC7A	.
chr10	49214839	49214968	6	0.391101698	0.271920354	0.067981475	0.086405931	0.11918134	.	ENSCAFG00000002641:TTC7A	.
chr10	49218461	49218673	9	0.226773417	0.088149188	0.092077588	0.056893103	0.13862423	.	ENSCAFG00000002641:TTC7A	.
chr10	49232170	49232320	5	0.157309914	0.046989758	0.071694436	0.053686553	0.11032016	.	ENSCAFG00000002641:TTC7A	.
chr10	49232431	49232509	6	0.220368062	0.079100442	0.068495729	0.058220315	0.14126762	.	ENSCAFG00000002641:TTC7A	.
chr10	49232961	49233215	11	0.33033874	0.200389162	0.083154661	0.060383095	0.12994958	.	ENSCAFG00000002641:TTC7A	.
chr10	49830549	49830665	5	0.206567073	0.059429501	0.097815957	0.039571354	0.14713757	.	ENSCAFG00000002664:MSH6	.
chr10	55542971	55543079	6	0.273482869	0.136989782	0.084396679	0.051681379	0.13649309	.	ENSCAFG00000002744:SPTBN1	.
chr10	60619693	60619846	6	0.375605102	0.228386364	0.098394465	0.094868286	0.14721874	.	ENSCAFG00000002955:BCL11A	.
chr10	60621856	60622021	5	0.259864147	0.142257407	0.063501141	0.052252225	0.11760674	.	ENSCAFG00000002955:BCL11A	.
chr10	60673805	60673893	5	0.826248937	0.93396564	0.057448973	0.035937028	-0.10771670	.	ENSCAFG00000002955:BCL11A	.
chr10	60794929	60795074	5	0.267102901	0.139905503	0.060039384	0.074274572	0.12719740	.	ENSCAFG00000049455:ENSCAFG00000049455	.
chr10	60813563	60813756	6	0.254679232	0.117962072	0.080894329	0.060856647	0.13671716	.	.	ENSCAFG00000049455:ENSCAFG00000049455
chr10	64394298	64394399	5	0.180031996	0.055155528	0.064234068	0.045979023	0.12487647	.	.	.
chr10	64405212	64405475	6	0.320785625	0.18838256	0.081963715	0.066023166	0.13240306	.	.	.
chr10	64427358	64427447	6	0.381677953	0.248792349	0.066469517	0.061752997	0.13288560	.	ENSCAFG00000042158:ENSCAFG00000042158	.
chr10	64434153	64434334	5	0.221012681	0.097127021	0.088016202	0.056542613	0.12388566	.	ENSCAFG00000042158:ENSCAFG00000042158	.
chr10	64457332	64457481	7	0.362047421	0.250217828	0.053067371	0.068371923	0.11182959	.	.	ENSCAFG00000046659:ENSCAFG00000046659
chr10	64545988	64546245	6	0.206625272	0.095919118	0.060938615	0.047142919	0.11070615	.	ENSCAFG00000003184:CEP68	.
chr10	64558744	64558862	6	0.18355557	0.065348198	0.07898741	0.045343387	0.11820737	.	ENSCAFG00000003184:CEP68	.
chr10	64808820	64808957	7	0.195930268	0.055925891	0.083738053	0.051728513	0.14000438	.	ENSCAFG00000003219:SPRED2	.
chr10	64834528	64834655	5	0.185545073	0.069893049	0.065381827	0.049013545	0.11565202	.	ENSCAFG00000003219:SPRED2	.
chr10	67189303	67189468	5	0.271390236	0.122659591	0.097736397	0.075715516	0.14873064	.	.	.
chr10	67199942	67200019	6	0.207325461	0.056004846	0.091603326	0.052574767	0.15132061	.	.	ENSCAFG00000003248:WDR92
chr10	67410783	67411026	8	0.198957	0.072267375	0.078913079	0.056703972	0.12668962	.	ENSCAFG00000003260:PLEK	.
chr10	68561376	68561773	13	0.182662244	0.044556748	0.064497021	0.037952712	0.13810550	.	ENSCAFG00000032746:MXD1	.
chr10	68820569	68820691	6	0.263842035	0.102200783	0.080812178	0.054956289	0.16164125	.	ENSCAFG00000003349:PCYOX1	.
chr11	1208044	1208108	5	0.185334822	0.053847412	0.056928685	0.042486675	0.13148741	.	.	ENSCAFG00000000464:CNOT6
chr11	1358660	1358801	5	0.258625347	0.128958203	0.083825339	0.067056681	0.12966714	.	.	ENSCAFG00000034990:ENSCAFG00000034990
chr11	1865259	1865342	6	0.193605496	0.063799232	0.070990607	0.045172544	0.12980626	.	ENSCAFG00000000360:SQSTM1	.
chr11	3416241	3416453	6	0.173214972	0.054069509	0.066484645	0.048893603	0.11914546	.	.	ENSCAFG00000000235:N4BP3
chr11	8582637	8582805	8	0.253964798	0.136133654	0.07333002	0.079937408	0.11783114	.	.	.
chr11	8618987	8619085	6	0.428004721	0.334064389	0.067565779	0.084588113	0.09394033	.	.	.
chr11	15720343	15720520	9	0.813664614	0.924714094	0.075529787	0.049927843	-0.11104948	.	ENSCAFG00000000582:GRAMD2B	.
chr11	16082096	16082300	7	0.259889889	0.104533949	0.107103162	0.055533242	0.15535594	.	ENSCAFG00000000594:MARCHF3	.
chr11	17932034	17932178	6	0.190086891	0.053772878	0.063693154	0.054588248	0.13631401	.	ENSCAFG00000000710:SLC27A6	.
chr11	21069818	21069843	5	0.228578594	0.107102695	0.078364297	0.040766623	0.12147590	.	ENSCAFG00000000906:SEPTIN8	.
chr11	21079303	21079476	8	0.237516461	0.132666471	0.069590818	0.061378134	0.10484999	.	ENSCAFG00000000906:SEPTIN8	.
chr11	21271727	21271921	6	0.170004218	0.047545539	0.084714766	0.050435913	0.12245868	.	ENSCAFG00000031203:ZCCHC10	.
chr11	22216624	22216848	6	0.315047141	0.162464436	0.081398038	0.059994227	0.15258271	.	.	ENSCAFG00000000985:VDAC1
chr11	39597729	39597834	5	0.184955662	0.076998505	0.082866352	0.090617328	0.10795716	.	ENSCAFG00000044595:ENSCAFG00000044595	.
chr11	50251084	50251393	12	0.274070715	0.119986976	0.050948253	0.049586895	0.15408374	.	ENSCAFG00000001840:B4GALT1	.
chr11	52341482	52341599	10	0.174050128	0.094159391	0.127478661	0.110145368	0.07989074	ENSCAFG00000029463:SPAG8	ENSCAFG00000029463:SPAG8	.
chr11	52638593	52638708	8	0.28907617	0.152395147	0.081022862	0.056463611	0.13668102	.	ENSCAFG00000002292:CLTA	.
chr11	56131770	56131954	6	0.367462861	0.236766393	0.096875376	0.068727401	0.13069647	.	.	ENSCAFG00000002525:COL15A1
chr11	64990981	64991175	7	0.201890807	0.079758704	0.080838385	0.045127312	0.12213210	.	ENSCAFG00000002894:PALM2AKAP2	.
chr11	66224449	66224562	5	0.154658638	0.0371126	0.083220187	0.037136281	0.11754604	.	ENSCAFG00000045097:ENSCAFG00000045097	.
chr11	68100816	68100906	6	0.196821575	0.049001041	0.104995221	0.051847532	0.14782053	.	.	.
chr11	68552985	68553187	5	0.265570426	0.104334636	0.083646711	0.047859034	0.16123579	.	.	ENSCAFG00000003331:ENSCAFG00000003331
chr11	74019052	74019220	5	0.15578471	0.052150137	0.073538497	0.055080164	0.10363457	.	ENSCAFG00000003591:C5	.
chr11	74022254	74022306	5	0.261576814	0.139979929	0.088695559	0.135442877	0.12159688	.	ENSCAFG00000003591:C5	.
chr11	74067074	74067278	5	0.198292739	0.071523197	0.075899416	0.041106934	0.12676954	.	.	.
chr11	74150183	74150328	8	0.216779976	0.096816508	0.078214203	0.055500408	0.11996347	.	ENSCAFG00000003608:CNTRL	.
chr11	74153193	74153418	5	0.329680693	0.214483163	0.054428802	0.050318193	0.11519753	.	ENSCAFG00000003608:CNTRL	.
chr11	74230481	74230556	5	0.155412588	0.034756894	0.078768543	0.0268609	0.12065569	.	.	ENSCAFG00000003663:GSN
chr11	74326188	74326251	5	0.252950244	0.129631814	0.072543012	0.053822115	0.12331843	.	ENSCAFG00000043784:ENSCAFG00000043784	.
chr12	1079303	1079331	6	0.792439912	0.944487425	0.086588515	0.036679583	-0.15204751	.	.	ENSCAFG00000030292:LTB
chr12	4447386	4447594	6	0.190931308	0.054249318	0.06120675	0.04694228	0.13668199	.	ENSCAFG00000001304:ZNF76	.
chr12	10754361	10754601	7	0.137192248	0.059212662	0.048172128	0.037884757	0.07797959	.	ENSCAFG00000031768:C12H6orf132	.
chr12	11003630	11003801	6	0.256335417	0.108617146	0.075142546	0.060619649	0.14771827	.	.	.
chr12	12235323	12235528	6	0.212821985	0.098900225	0.078257404	0.05976013	0.11392176	.	.	.
chr12	12274138	12274382	7	0.157644897	0.045251471	0.067978968	0.03922997	0.11239343	.	.	.
chr12	13775161	13775219	5	0.210829229	0.070867484	0.061188713	0.043093829	0.13996175	.	ENSCAFG00000002008:RUNX2	.
chr12	48815889	48815965	5	0.186858034	0.0636634	0.070679982	0.049903966	0.12319463	.	ENSCAFG00000003105:ANKRD6	.
chr12	49246293	49246478	16	0.778951427	0.923807785	0.077275328	0.050865	-0.14485636	.	ENSCAFG00000003116:BACH2	.
chr12	49247080	49247358	11	0.739185732	0.8833038	0.072416421	0.046760893	-0.14411807	.	ENSCAFG00000003116:BACH2	.
chr12	49247563	49247606	5	0.771620347	0.91666827	0.098371305	0.056449709	-0.14504792	.	ENSCAFG00000003116:BACH2	.
chr12	63274952	63274996	6	0.219818425	0.094386692	0.085734849	0.044108756	0.12543173	.	ENSCAFG00000047626:ENSCAFG00000047626	.
chr12	63493548	63493743	7	0.237280649	0.114956414	0.066050437	0.050311825	0.12232424	.	ENSCAFG00000003694:PRDM1	.
chr12	63547179	63547240	5	0.191263802	0.075559529	0.078444255	0.055181408	0.11570427	.	.	.
chr12	64112901	64113070	5	0.222369345	0.066151322	0.095401223	0.056961714	0.15621802	.	.	.
chr12	64332075	64332217	11	0.163457026	0.047951035	0.067111169	0.041570729	0.11550599	.	.	ENSCAFG00000030036:PDSS2
chr12	65552915	65552975	5	0.216830131	0.111875896	0.064070917	0.067597339	0.10495424	.	ENSCAFG00000003783:FOXO3	.
chr12	65581185	65581356	6	0.180690165	0.052082952	0.09035527	0.028659076	0.12860721	.	ENSCAFG00000003783:FOXO3	.
chr12	66234276	66234458	6	0.238520065	0.106102309	0.081334713	0.052910881	0.13241776	.	ENSCAFG00000003804:ENSCAFG00000003804	.
chr12	67475366	67475757	9	0.205796675	0.08803246	0.081952154	0.064916542	0.11776422	.	.	.
chr12	68034077	68034197	10	0.224742271	0.113643007	0.083881394	0.058688387	0.11109926	.	ENSCAFG00000003960:TRAF3IP2	.
chr12	68038304	68038379	6	0.222062687	0.104095663	0.071784068	0.036662944	0.11796702	.	ENSCAFG00000003960:TRAF3IP2	.
chr12	68060054	68060412	16	0.181533853	0.065901905	0.096303807	0.046604768	0.11563195	.	.	ENSCAFG00000003960:TRAF3IP2
chr12	68126800	68127042	7	0.285148423	0.178828922	0.072657659	0.091967928	0.10631950	.	ENSCAFG00000003995:FYN	.
chr12	71826518	71826967	15	0.200946727	0.053189634	0.088927789	0.045116564	0.14775709	.	ENSCAFG00000004060:NT5DC1,ENSCAFG00000004071:PHF10	.
chr13	4303071	4303267	7	0.244247762	0.136293467	0.06512355	0.058668886	0.10795430	.	ENSCAFG00000041901:ENSCAFG00000041901	.
chr13	4575670	4575720	5	0.7733296	0.70836782	0.120775962	0.133617426	0.06496178	.	ENSCAFG00000000649:ATP6V1C1	.
chr13	10122974	10123180	7	0.455326183	0.401261608	0.087392399	0.128986547	0.05406458	.	ENSCAFG00000000741:SYBU	.
chr13	17452949	17453041	5	0.448504782	0.313607249	0.073342226	0.059515745	0.13489753	.	ENSCAFG00000000831:EXT1	.
chr13	23143879	23144013	5	0.187632987	0.052213521	0.07795255	0.048407547	0.13541947	.	ENSCAFG00000047342:NSMCE2	.
chr13	23357560	23357865	9	0.221875607	0.088477211	0.075086904	0.069198731	0.13339840	.	.	.
chr13	23424870	23425135	9	0.179339091	0.040128904	0.06923081	0.037775989	0.13921019	.	.	.
chr13	23467492	23467543	5	0.192870546	0.053973527	0.072130076	0.038106562	0.13889702	.	.	.
chr13	24673178	24673258	5	0.231016365	0.067695147	0.080806011	0.045880202	0.16332122	.	.	.
chr13	25351232	25351409	7	0.809513737	0.904023741	0.064124293	0.039339866	-0.09451000	.	ENSCAFG00000035602:ENSCAFG00000035602	.
chr13	25396100	25396203	6	0.764007218	0.889958164	0.100292334	0.076563384	-0.12595095	.	ENSCAFG00000035602:ENSCAFG00000035602	.
chr13	25451968	25452017	5	0.222184375	0.075617311	0.064617532	0.057669793	0.14656706	.	.	.
chr13	25461535	25461638	5	0.198868756	0.104327862	0.0466801	0.047226605	0.09454089	.	.	.
chr13	26728623	26728731	6	0.363725579	0.221732422	0.054648395	0.070951335	0.14199316	.	.	.
chr13	26834557	26834723	7	0.325141123	0.204551301	0.048783088	0.066414694	0.12058982	.	.	.
chr13	27027923	27028058	5	0.152917962	0.046783661	0.065827933	0.039042392	0.10613430	.	.	.
chr13	27120013	27120258	8	0.204909436	0.068522263	0.082340927	0.049731091	0.13638717	.	ENSCAFG00000001096:ASAP1	.
chr13	28620748	28620978	6	0.198415022	0.094943432	0.059651406	0.069642066	0.10347159	.	ENSCAFG00000001100:EFR3A	.
chr13	29694268	29694402	5	0.360829463	0.245192854	0.062106565	0.065723462	0.11563661	.	ENSCAFG00000001141:NDRG1	.
chr13	29720142	29720225	5	0.32343252	0.203021964	0.068182874	0.06168877	0.12041056	.	ENSCAFG00000001141:NDRG1	.
chr13	29729612	29729908	8	0.17941793	0.052313054	0.077760022	0.05162494	0.12710488	.	ENSCAFG00000001141:NDRG1	.
chr13	29732304	29732726	11	0.45611884	0.352107365	0.079755439	0.086499713	0.10401147	.	ENSCAFG00000001141:NDRG1	.
chr13	29843168	29843417	7	0.214270202	0.066228376	0.077088388	0.053822818	0.14804183	.	.	ENSCAFG00000001148:ST3GAL1
chr13	34744625	34744941	16	0.218855862	0.085953459	0.071735411	0.041001704	0.13290240	.	ENSCAFG00000001181:TRAPPC9	.
chr13	35220457	35220594	7	0.526265243	0.662238631	0.072330963	0.101736664	-0.13597339	.	ENSCAFG00000001196:AGO2	.
chr13	35655604	35655680	5	0.553225123	0.4652648	0.081471151	0.097483636	0.08796032	.	.	.
chr13	35655824	35655936	6	0.374304404	0.303846615	0.081028337	0.096820192	0.07045779	.	.	.
chr13	35656185	35656231	5	0.39970778	0.330112534	0.05913956	0.082276592	0.06959525	.	.	.
chr13	35659475	35659728	17	0.216336194	0.090317116	0.08660143	0.067422397	0.12601908	.	.	.
chr13	35750525	35750687	6	0.154623618	0.064274797	0.046487893	0.041738863	0.09034882	.	.	ENSCAFG00000001232:SLC45A4
chr13	35750900	35751083	6	0.140135232	0.053280143	0.042450718	0.036080452	0.08685509	.	.	ENSCAFG00000001232:SLC45A4
chr13	37633521	37633668	8	0.189714205	0.052023938	0.092672092	0.04300933	0.13769027	.	.	ENSCAFG00000025328:ENSCAFG00000025328
chr13	38664501	38664683	6	0.207623755	0.085596307	0.07887234	0.051819555	0.12202745	.	ENSCAFG00000001792:LIMCH1	.
chr13	38840694	38840863	6	0.255475482	0.111776471	0.121141467	0.081364874	0.14369901	.	.	ENSCAFG00000037391:ENSCAFG00000037391
chr13	39554852	39554951	5	0.151154884	0.050833816	0.05945416	0.053650706	0.10032107	.	ENSCAFG00000001816:ATP8A1	.
chr13	39555055	39555274	9	0.213238214	0.113304945	0.055729809	0.059166774	0.09993327	.	ENSCAFG00000001816:ATP8A1	.
chr13	43981861	43982139	7	0.822684742	0.926501655	0.051812707	0.035821664	-0.10381691	.	ENSCAFG00000001942:TEC	.
chr13	44298906	44299044	6	0.157065228	0.047301085	0.070642344	0.045776864	0.10976414	.	ENSCAFG00000001964:SLC10A4	.
chr13	46512801	46512984	7	0.234890608	0.112123886	0.073701266	0.058673978	0.12276672	.	.	ENSCAFG00000041179:ENSCAFG00000041179
chr13	47343420	47343538	5	0.202446846	0.08043376	0.061814753	0.037988234	0.12201309	.	.	.
chr13	60324879	60324920	6	0.209380286	0.091523342	0.066564517	0.065388159	0.11785694	.	.	ENSCAFG00000002939:SLC4A4
chr14	632293	632441	6	0.321753657	0.21278278	0.059465991	0.057997708	0.10897088	.	.	ENSCAFG00000029790:TRIM17
chr14	956663	956833	11	0.758514155	0.873157094	0.06013071	0.041949485	-0.11464294	.	ENSCAFG00000031441:WNT9A	.
chr14	3249845	3250000	5	0.259725707	0.118441934	0.079951732	0.072753329	0.14128377	.	ENSCAFG00000001306:LRGUK	.
chr14	4519259	4519382	5	0.319620307	0.203530714	0.067443889	0.075182153	0.11608959	.	ENSCAFG00000001312:CHCHD3	.
chr14	4689242	4689335	5	0.19554214	0.090179241	0.0694755	0.043095345	0.10536290	.	ENSCAFG00000001362:PLXNA4	.
chr14	6168369	6168535	5	0.233474184	0.115577078	0.069559865	0.06475093	0.11789711	.	.	.
chr14	14411851	14411921	5	0.244635278	0.12166067	0.057712531	0.066602131	0.12297461	.	ENSCAFG00000047791:ENSCAFG00000047791	.
chr14	39575863	39576054	5	0.175174389	0.061448294	0.081809585	0.039133206	0.11372609	.	ENSCAFG00000028917:SNX10	.
chr14	47541913	47542036	5	0.155565076	0.041324632	0.061798856	0.037638794	0.11424044	.	ENSCAFG00000042259:ENSCAFG00000042259	.
chr14	47804411	47804555	7	0.165483424	0.048118756	0.07353683	0.036798807	0.11736467	ENSCAFG00000003243:ANLN	ENSCAFG00000003232:KIAA0895	.
chr14	48059480	48059634	5	0.153165278	0.043915153	0.068515629	0.042514024	0.10925013	.	.	ENSCAFG00000003252:AOAH
chr14	48565693	48565964	7	0.155351242	0.060034929	0.053776159	0.045705284	0.09531631	.	ENSCAFG00000003272:ELMO1	.
chr14	59473659	59473798	6	0.215248977	0.072554765	0.077085339	0.053057132	0.14269421	ENSCAFG00000049313:NSCAFG00000049313	.	ENSCAFG00000049313:ENSCAFG00000049313
chr14	59506375	59506593	9	0.23383828	0.101192967	0.101509511	0.051805158	0.13264531	.	.	.
chr15	1405982	1406090	8	0.169076234	0.047155091	0.060097087	0.039678199	0.12192114	.	.	.
chr15	1429016	1429262	6	0.65347548	0.545222154	0.058194397	0.054435842	0.10825333	.	.	.
chr15	2185311	2185434	6	0.15258143	0.045539714	0.071220327	0.039360864	0.10704172	.	ENSCAFG00000046266:ENSCAFG00000046266	.
chr15	2185581	2185779	7	0.230769583	0.082976814	0.071972518	0.048539794	0.14779277	.	ENSCAFG00000046266:ENSCAFG00000046266	.
chr15	3386752	3386958	8	0.220564458	0.066687376	0.068987347	0.050503706	0.15387708	.	ENSCAFG00000003120:MACF1	.
chr15	4584312	4584474	7	0.149069446	0.046393655	0.063620802	0.032105503	0.10267579	.	ENSCAFG00000003210:FHL3	.
chr15	4975109	4975232	6	0.433130692	0.28125261	0.081698233	0.072336598	0.15187808	.	ENSCAFG00000003304:ZC3H12A	.
chr15	5814504	5814851	16	0.200826488	0.072492257	0.080322428	0.052501704	0.12833423	.	.	ENSCAFG00000003376:CSF3R
chr15	6134330	6134454	6	0.362144266	0.2242877	0.084344454	0.102240743	0.13785657	.	.	ENSCAFG00000042615:TEKT2
chr15	6134644	6134801	6	0.17131356	0.060730694	0.059086753	0.041181033	0.11058287	.	.	ENSCAFG00000042615:TEKT2
chr15	6148211	6148288	5	0.212334145	0.06642165	0.078837208	0.054030459	0.14591250	.	ENSCAFG00000024682:AGO3	.
chr15	6433781	6433915	5	0.185541304	0.066845467	0.07272134	0.045342534	0.11869584	.	.	ENSCAFG00000003539:CLSPN
chr15	7124928	7125478	17	0.166649275	0.049005588	0.055017419	0.051887271	0.11764369	.	ENSCAFG00000046486:SMIM12	.
chr15	8397792	8397918	5	0.268869749	0.134688857	0.074305705	0.065978367	0.13418089	.	ENSCAFG00000003680:MYLK3	.
chr15	16324966	16325227	7	0.392416427	0.222173781	0.080495798	0.076355219	0.17024265	.	ENSCAFG00000004887:ST3GAL3	.
chr15	16529109	16529238	5	0.221706219	0.097924916	0.079531996	0.055311295	0.12378130	.	ENSCAFG00000004903:KDM4A	.
chr15	16926118	16926294	5	0.171583276	0.041367727	0.070368763	0.046037646	0.13021555	.	ENSCAFG00000005320:CFAP57	.
chr15	18353171	18353268	9	0.227102986	0.106487845	0.083477551	0.050395842	0.12061514	.	ENSCAFG00000005511:RPGRIP1	.
chr15	30530101	30530213	10	0.148908801	0.035194489	0.065320222	0.034515854	0.11371431	.	.	.
chr15	32643230	32643422	5	0.742273693	0.893942308	0.077033692	0.04710303	-0.15166862	.	.	ENSCAFG00000006153:BTG1
chr15	32643568	32643809	6	0.806895254	0.933420967	0.08142396	0.052485959	-0.12652571	.	.	ENSCAFG00000006153:BTG1
chr15	32958580	32958634	5	0.822212853	0.93195977	0.069066572	0.055742484	-0.10974692	.	ENSCAFG00000041839:ENSCAFG00000041839	.
chr15	34261098	34261247	5	0.209361247	0.063727195	0.073227649	0.055557717	0.14563405	.	.	.
chr15	34283772	34283988	6	0.325332173	0.214034146	0.079389099	0.053096621	0.11129803	.	ENSCAFG00000006200:PLXNC1	.
chr15	35894820	35894979	6	0.223618133	0.103123056	0.070351058	0.043107018	0.12049508	.	.	ENSCAFG00000041883:ENSCAFG00000041883
chr15	35986240	35986418	6	0.280369386	0.174916921	0.07274535	0.073501249	0.10545246	.	ENSCAFG00000006454:ELK3	.
chr15	42182369	42182435	6	0.170170524	0.051710744	0.071400748	0.034203586	0.11845978	.	.	ENSCAFG00000007334:STAB2
chr15	42188032	42188363	9	0.224622666	0.13134658	0.074547617	0.043960383	0.09327609	.	ENSCAFG00000007334:STAB2	.
chr15	42434797	42434926	6	0.251095063	0.132328928	0.079021919	0.063414269	0.11876614	.	.	.
chr15	50813361	50813516	5	0.793331113	0.906069393	0.076101629	0.035610323	-0.11273828	.	ENSCAFG00000008214:FHDC1	.
chr15	51440355	51440584	12	0.224252368	0.07719674	0.094870791	0.052801548	0.14705563	.	ENSCAFG00000043875:ENSCAFG00000043875	.
chr15	61161631	61161758	6	0.16650871	0.053436095	0.06793271	0.039932037	0.11307261	ENSCAFG00000028335:SNORA70	.	ENSCAFG00000028335:SNORA70
chr15	61207798	61207966	5	0.165544914	0.048183373	0.083648448	0.048073534	0.11736154	.	ENSCAFG00000008844:KLHL2	.
chr15	61237798	61237982	6	0.180678405	0.061564499	0.059901533	0.047808254	0.11911391	.	ENSCAFG00000008844:KLHL2	.
chr16	337666	337941	8	0.449282316	0.349542797	0.061818787	0.093456407	0.09973952	.	ENSCAFG00000012301:TNS3	.
chr16	338558	338697	6	0.493088264	0.419753258	0.084931954	0.12155118	0.07333501	.	ENSCAFG00000012301:TNS3	.
chr16	1055773	1055812	5	0.27323918	0.152704176	0.114665581	0.07966567	0.12053500	.	ENSCAFG00000012249:ADCY1	.
chr16	1065198	1065274	5	0.268838334	0.13602541	0.080500235	0.057064697	0.13281292	.	ENSCAFG00000012249:ADCY1	.
chr16	1998318	1998577	8	0.233162722	0.124143321	0.051271429	0.055829149	0.10901940	.	ENSCAFG00000003440:CUL1	.
chr16	9333666	9333963	5	0.168800388	0.058396483	0.070449227	0.045867481	0.11040391	.	.	ENSCAFG00000044030:ENSCAFG00000044030
chr16	14621733	14621946	8	0.242223254	0.091500728	0.078494705	0.055787371	0.15072253	.	ENSCAFG00000004539:ZNF862	.
chr16	14688218	14688379	5	0.251550558	0.131769814	0.097562575	0.087190547	0.11978074	.	ENSCAFG00000029424:REPIN1	.
chr16	15518114	15518243	13	0.860240174	0.763819658	0.164053163	0.159610007	0.09642052	.	.	ENSCAFG00000004912:PRKAG2
chr16	15518815	15518990	6	0.745617905	0.671200031	0.192884268	0.165837299	0.07441787	.	.	ENSCAFG00000004912:PRKAG2
chr16	16251276	16251371	7	0.549622988	0.46029377	0.16015292	0.222455963	0.08932922	.	ENSCAFG00000004961:CCT8L2	.
chr16	17617889	17618090	5	0.533493624	0.439909525	0.073582492	0.082385007	0.09358410	.	ENSCAFG00000005036:DPP6	.
chr16	22702389	22702548	6	0.807549921	0.914434783	0.063701794	0.042957997	-0.10688486	.	ENSCAFG00000030110:POMK	.
chr16	26679100	26679299	6	0.210714922	0.091504253	0.057754479	0.04758928	0.11921067	.	.	ENSCAFG00000005876:TACC1
chr16	34462992	34463044	5	0.252278921	0.125121926	0.088185437	0.057615468	0.12715700	.	.	.
chr16	35234445	35234513	5	0.30568608	0.148092808	0.112119503	0.061463379	0.15759327	.	.	.
chr16	45734861	45735018	6	0.17401031	0.050250649	0.08671861	0.039564987	0.12375966	ENSCAFG00000007662:ACSL1	.	ENSCAFG00000007662:ACSL1
chr16	46129799	46129902	8	0.15739695	0.043719365	0.083200462	0.03966044	0.11367759	.	ENSCAFG00000007761:IRF2	.
chr16	54360161	54360322	10	0.280378994	0.19357582	0.092458301	0.075216972	0.08680317	.	ENSCAFG00000047251:ENSCAFG00000047251	.
chr17	5035595	5035840	8	0.799749184	0.91741051	0.072189537	0.040748766	-0.11766133	.	ENSCAFG00000041266:ENSCAFG00000041266	.
chr17	5291852	5292045	7	0.216368395	0.086885832	0.076340265	0.063178774	0.12948256	.	ENSCAFG00000034237:ENSCAFG00000034237	.
chr17	5365166	5365359	5	0.696084717	0.817363625	0.075717421	0.052153066	-0.12127891	.	.	ENSCAFG00000047461:ENSCAFG00000047461
chr17	5576085	5576209	5	0.797999011	0.92203541	0.074938067	0.044207119	-0.12403640	.	ENSCAFG00000043926:ENSCAFG00000043926	.
chr17	5737127	5737592	10	0.156979846	0.046265127	0.051724654	0.042448078	0.11071472	.	ENSCAFG00000037035:ENSCAFG00000037035	.
chr17	5738011	5738214	7	0.174535659	0.051675502	0.070896685	0.0432906	0.12286016	.	ENSCAFG00000037035:ENSCAFG00000037035	.
chr17	5740883	5741181	14	0.180585208	0.05405676	0.076131501	0.044515998	0.12652845	.	ENSCAFG00000037035:ENSCAFG00000037035	.
chr17	5763366	5763431	5	0.200752924	0.072252161	0.088573783	0.071813026	0.12850076	.	ENSCAFG00000037035:ENSCAFG00000037035	.
chr17	5803404	5803517	5	0.212975456	0.091784881	0.069182064	0.050545156	0.12119057	.	ENSCAFG00000037035:ENSCAFG00000037035	.
chr17	5843041	5843126	5	0.572532938	0.459150084	0.101011959	0.113929175	0.11338285	.	ENSCAFG00000037035:ENSCAFG00000037035	.
chr17	5928632	5928682	6	0.14131164	0.052918025	0.059596849	0.035059263	0.08839362	.	ENSCAFG00000036703:ENSCAFG00000036703	.
chr17	6270120	6270332	6	0.185278263	0.070417174	0.054996494	0.043818004	0.11486109	.	.	.
chr17	6787700	6787895	5	0.143341529	0.048631439	0.044256528	0.040178219	0.09471009	.	.	.
chr17	7010338	7010544	9	0.242668202	0.110439524	0.076817163	0.040055523	0.13222868	.	ENSCAFG00000003405:KLF11	.
chr17	7166122	7166230	6	0.189893858	0.071378879	0.084093013	0.069230162	0.11851498	.	.	.
chr17	7166418	7166613	5	0.176984271	0.053155576	0.076090033	0.04326129	0.12382869	.	.	.
chr17	7280924	7281097	9	0.138294446	0.034358509	0.053781677	0.03537095	0.10393594	.	ENSCAFG00000031890:HPCAL1	.
chr17	7333449	7333565	5	0.162541946	0.041206363	0.069807394	0.039456935	0.12133558	.	ENSCAFG00000031890:HPCAL1	.
chr17	7477423	7477595	5	0.437071848	0.326338535	0.060106042	0.054480636	0.11073331	.	.	ENSCAFG00000048873:ENSCAFG00000048873
chr17	7477703	7477880	5	0.192993204	0.062372708	0.089016388	0.044069466	0.13062050	.	.	ENSCAFG00000048873:ENSCAFG00000048873
chr17	7867122	7867387	6	0.145969257	0.048744959	0.045460263	0.03618755	0.09722430	.	.	.
chr17	8427675	8428024	7	0.222383302	0.11131049	0.077945704	0.04448144	0.11107281	.	ENSCAFG00000003621:LPIN1	.
chr17	8606894	8607011	6	0.705442789	0.819895756	0.058980075	0.049014492	-0.11445297	.	ENSCAFG00000033093:ENSCAFG00000033093,ENSCAFG00000036328:ENSCAFG00000036328	.
chr17	21072458	21072625	5	0.463894215	0.332309619	0.069963198	0.070704338	0.13158460	.	ENSCAFG00000004662:EMILIN1,ENSCAFG00000004818:SLC5A6	.
chr17	21807380	21807567	5	0.312700972	0.180480047	0.073635112	0.053653702	0.13222092	.	ENSCAFG00000005191:RBKS	.
chr17	21859501	21859574	5	0.191268939	0.039784156	0.099453412	0.04364822	0.15148478	.	ENSCAFG00000005191:RBKS	.
chr17	22887499	22887612	8	0.1538798	0.054097581	0.058110405	0.047284096	0.09978222	.	ENSCAFG00000005258:TOGARAM2	.
chr17	24050224	24050411	7	0.222291355	0.080648349	0.085388439	0.046340978	0.14164301	.	.	.
chr17	31661895	31662056	5	0.177638428	0.057274914	0.065223164	0.04324074	0.12036351	.	ENSCAFG00000006467:TMEM178A	.
chr17	34587826	34588043	5	0.792535573	0.9174232	0.077983661	0.041902022	-0.12488763	.	ENSCAFG00000023317:DUSP2	.
chr17	34588243	34588341	5	0.814172263	0.936327164	0.082434964	0.056613493	-0.12215490	.	ENSCAFG00000023317:DUSP2	.
chr17	35653986	35654098	5	0.327046811	0.19376063	0.10296876	0.096019897	0.13328618	.	ENSCAFG00000030412:BCL2L11	.
chr17	35984503	35984716	6	0.19532317	0.049730511	0.082434846	0.046834973	0.14559266	.	ENSCAFG00000041486:ENSCAFG00000041486	.
chr17	36841550	36841712	5	0.228466708	0.092946207	0.079401133	0.060064061	0.13552050	.	.	.
chr17	37231716	37231781	5	0.186258171	0.051566854	0.08805718	0.062988569	0.13469132	.	ENSCAFG00000007277:IL1RN	.
chr17	37244572	37244756	8	0.180336939	0.042543651	0.062625713	0.036531962	0.13779329	.	ENSCAFG00000007277:IL1RN	.
chr17	38945130	38945278	6	0.165714491	0.049819664	0.053486969	0.04560429	0.11589483	.	ENSCAFG00000007564:IMMT	.
chr17	39619367	39619524	6	0.222291346	0.081960588	0.067157762	0.05910487	0.14033076	.	ENSCAFG00000007788:CAPG	.
chr17	53286104	53286259	5	0.185650238	0.044298672	0.0976612	0.044729232	0.14135157	.	ENSCAFG00000009765:CASQ2	.
chr17	54180350	54180546	5	0.791189233	0.916412929	0.08375933	0.032810254	-0.12522370	.	ENSCAFG00000009829:CD2	.
chr17	57781488	57781636	6	0.41184342	0.260129911	0.089953974	0.09705378	0.15171351	.	ENSCAFG00000010944:CHD1L	.
chr17	58184205	58184363	9	0.237968357	0.12505821	0.072363133	0.061689332	0.11291015	.	ENSCAFG00000011046:BCL9	.
chr17	59746556	59746695	5	0.293934996	0.164990062	0.076850138	0.078627341	0.12894493	.	ENSCAFG00000012044:ADAMTSL4	.
chr17	60377425	60377554	7	0.27373897	0.159887534	0.068180611	0.060464553	0.11385144	.	ENSCAFG00000012633:PI4KB	.
chr17	63894213	63894252	5	0.216723301	0.104853926	0.065734229	0.064462509	0.11186938	ENSCAFG00000013692:ADORA3	.	ENSCAFG00000013692:ADORA3
chr18	1541998	1542101	6	0.54663259	0.441645329	0.078407394	0.066662593	0.10498726	.	.	ENSCAFG00000048256:ENSCAFG00000048256
chr18	1554642	1554812	7	0.189320695	0.065527827	0.073750313	0.058219035	0.12379287	.	.	ENSCAFG00000044437:ENSCAFG00000044437
chr18	1696975	1697142	5	0.190153678	0.09165609	0.082176565	0.049789698	0.09849759	.	ENSCAFG00000003374:IKZF1	.
chr18	1719410	1719683	12	0.744016765	0.890441477	0.077728218	0.055246263	-0.14642471	.	ENSCAFG00000003374:IKZF1	.
chr18	1721078	1721123	7	0.780169414	0.910380729	0.067482732	0.054572596	-0.13021132	.	ENSCAFG00000003374:IKZF1	.
chr18	1721246	1721431	8	0.794968362	0.91779515	0.072930974	0.046455796	-0.12282679	.	ENSCAFG00000003374:IKZF1	.
chr18	1721684	1721877	6	0.796788546	0.929871844	0.078996896	0.047095398	-0.13308330	.	ENSCAFG00000003374:IKZF1	.
chr18	1763232	1763296	6	0.259015264	0.10493401	0.090251945	0.056411501	0.15408125	.	ENSCAFG00000003374:IKZF1	.
chr18	1764844	1765025	7	0.219582215	0.080690525	0.075477341	0.050462821	0.13889169	.	ENSCAFG00000003374:IKZF1	.
chr18	2046658	2046840	7	0.155300849	0.054475366	0.068485204	0.037127438	0.10082548	.	.	.
chr18	12450452	12450594	5	0.255781573	0.148784999	0.047083326	0.049383024	0.10699657	.	ENSCAFG00000003720:NRCAM	.
chr18	14286882	14287173	6	0.247169486	0.137900263	0.060342113	0.052090865	0.10926922	.	.	.
chr18	15168206	15168428	7	0.185477843	0.051888648	0.080736527	0.045554657	0.13358919	.	ENSCAFG00000004057:SRPK2	.
chr18	17543982	17544192	7	0.184094386	0.043943951	0.080883888	0.043777303	0.14015044	.	.	.
chr18	25462826	25462954	6	0.78403685	0.873192288	0.061943063	0.04877127	-0.08915544	.	ENSCAFG00000046009:ENSCAFG00000046009	.
chr18	25665256	25665386	9	0.191006266	0.07566393	0.07735125	0.048607689	0.11534234	.	ENSCAFG00000006526:LMNTD2	.
chr18	31984410	31984514	5	0.204040191	0.075301313	0.086001132	0.042502786	0.12873888	.	ENSCAFG00000006840:LDLRAD3	.
chr18	32042954	32043244	8	0.462085011	0.382979881	0.045758306	0.04823327	0.07910513	.	ENSCAFG00000006840:LDLRAD3	.
chr18	32633535	32633722	8	0.223851345	0.072207458	0.063344889	0.06199157	0.15164389	.	ENSCAFG00000006881:SLC1A2	.
chr18	32900015	32900207	5	0.390831298	0.293425724	0.073564378	0.081709362	0.09740557	.	ENSCAFG00000047443:ENSCAFG00000047443	.
chr18	32916274	32916508	8	0.231718527	0.096949637	0.063703249	0.056448434	0.13476889	.	.	ENSCAFG00000006898:PDHX
chr18	32935255	32935390	5	0.328715524	0.206974818	0.094199966	0.062977434	0.12174071	.	ENSCAFG00000006898:PDHX	.
chr18	33008926	33009048	5	0.201441898	0.053460433	0.078308828	0.053431929	0.14798146	.	ENSCAFG00000006898:PDHX	.
chr18	33199259	33199353	5	0.171099402	0.048245252	0.043641914	0.050112929	0.12285415	.	ENSCAFG00000031582:EHF	.
chr18	33560039	33560166	5	0.1806097	0.072739663	0.072761699	0.066316354	0.10787004	.	ENSCAFG00000006977:ABTB2	.
chr18	33821570	33821687	5	0.168433717	0.041671415	0.071716965	0.035706502	0.12676230	.	.	.
chr18	33856321	33856493	8	0.214789966	0.08917482	0.063552407	0.054023504	0.12561515	.	ENSCAFG00000043269:ENSCAFG00000043269	.
chr18	33865922	33866025	5	0.192811311	0.056444792	0.067271189	0.063554438	0.13636652	.	.	ENSCAFG00000043269:ENSCAFG00000043269
chr18	33871477	33871579	5	0.173270465	0.046799325	0.065312885	0.055369055	0.12647114	.	.	ENSCAFG00000047631:ENSCAFG00000047631
chr18	37773761	37773843	6	0.18832782	0.072506283	0.074474249	0.063920588	0.11582154	.	ENSCAFG00000007675:ENSCAFG00000007675	.
chr18	38747914	38747976	5	0.16396656	0.057548533	0.07655678	0.039510802	0.10641803	.	.	ENSCAFG00000007878:SLC43A3
chr18	41708350	41708502	7	0.228987061	0.081730587	0.086489518	0.052652234	0.14725647	.	.	.
chr18	43430540	43430740	5	0.185041463	0.073163008	0.055055522	0.038126349	0.11187846	.	ENSCAFG00000009313:PHF21A	.
chr18	45184706	45184906	6	0.351325343	0.231984513	0.058491318	0.051999848	0.11934083	.	ENSCAFG00000009547:PNPLA2	.
chr18	46001974	46002161	6	0.208533653	0.076405106	0.086828842	0.044410147	0.13212855	.	ENSCAFG00000010028:IFITM10	.
chr18	46553555	46553636	5	0.305196378	0.152942448	0.094742406	0.067700082	0.15225393	.	ENSCAFG00000010231:KCNQ1	.
chr18	46969814	46969942	6	0.211285461	0.092897392	0.097395558	0.074671136	0.11838807	.	ENSCAFG00000010271:CARS1	.
chr18	48088338	48088452	6	0.163098113	0.042524013	0.079341303	0.049375009	0.12057410	.	ENSCAFG00000042461:ENSCAFG00000042461	.
chr18	49138265	49138503	6	0.215301047	0.112941821	0.098991642	0.071776806	0.10235923	.	ENSCAFG00000010757:CPT1A	.
chr18	50027651	50027746	6	0.255075222	0.113890518	0.110986301	0.073041738	0.14118470	.	ENSCAFG00000011565:CORO1B	.
chr18	50299034	50299086	5	0.180414572	0.062449208	0.079673897	0.054438208	0.11796536	.	.	ENSCAFG00000011792:KDM2A
chr18	51476944	51477071	7	0.22241829	0.098681674	0.064458068	0.043890727	0.12373662	ENSCAFG00000044235:NSCAFG00000044235	.	ENSCAFG00000044235:ENSCAFG00000044235
chr18	52728807	52729149	8	0.159771288	0.05164293	0.056318377	0.031429609	0.10812836	.	ENSCAFG00000014400:CCDC88B	.
chr18	54517023	54517089	5	0.348317543	0.251775573	0.072196882	0.071534529	0.09654197	.	ENSCAFG00000015918:RAB3IL1	.
chr18	54534797	54534984	6	0.212968543	0.076227291	0.077854796	0.051528912	0.13674125	.	ENSCAFG00000015918:RAB3IL1	.
chr18	55259324	55259473	5	0.742225942	0.82716578	0.052600684	0.051289323	-0.08493984	.	.	.
chr19	60404	60501	6	0.175586854	0.057500333	0.068609292	0.052441066	0.11808652	.	ENSCAFG00000003613:GAB1	.
chr19	64325	64487	6	0.19654509	0.065149164	0.065627205	0.054709303	0.13139593	.	ENSCAFG00000003613:GAB1	.
chr19	65792	65890	5	0.686225789	0.8020846	0.078019522	0.04954324	-0.11585881	.	ENSCAFG00000003613:GAB1	.
chr19	875674	875902	15	0.765893713	0.877909547	0.067431486	0.060256123	-0.11201583	.	ENSCAFG00000003624:INPP4B	.
chr19	2671250	2671328	6	0.278756878	0.174731673	0.078268766	0.064262157	0.10402521	.	ENSCAFG00000003700:MAML3	.
chr19	22259889	22260086	7	0.204357554	0.078807928	0.074123455	0.062746125	0.12554963	.	.	.
chr19	28702528	28702760	6	0.252856385	0.133460641	0.077243493	0.086210537	0.11939574	.	ENSCAFG00000004759:CLASP1	.
chr19	28753006	28753116	5	0.205185603	0.054481096	0.070172251	0.054782044	0.15070451	.	ENSCAFG00000004759:CLASP1	.
chr19	29616960	29617186	6	0.242465646	0.137616915	0.085640135	0.050005044	0.10484873	.	.	.
chr19	37070661	37070766	5	0.211936104	0.086931413	0.090034524	0.048534125	0.12500469	.	.	.
chr19	45357476	45357606	6	0.199465046	0.065064907	0.082007756	0.039194231	0.13440014	.	ENSCAFG00000005473:ARHGAP15	.
chr19	45358440	45358549	5	0.217886331	0.109079426	0.064250808	0.0616971	0.10880690	.	ENSCAFG00000005473:ARHGAP15	.
chr19	46240954	46241033	6	0.802894233	0.91053515	0.055432138	0.043254222	-0.10764092	.	ENSCAFG00000025502:GTDC1	.
chr19	46482751	46482834	5	0.186042463	0.066018445	0.083272848	0.049744037	0.12002402	.	ENSCAFG00000005497:ZEB2	.
chr19	46492617	46492802	5	0.198217602	0.068685911	0.06129685	0.051787587	0.12953169	.	ENSCAFG00000005497:ZEB2	.
chr19	50300853	50300979	8	0.199420916	0.060409962	0.085014085	0.047244158	0.13901095	.	.	.
chr19	50332921	50333069	5	0.749512116	0.86664714	0.067999403	0.052465628	-0.11713502	.	.	.
chr19	53215691	53215832	5	0.203133211	0.065731384	0.061143992	0.042220208	0.13740183	.	.	ENSCAFG00000005790:STAM2
chr19	53489988	53490149	11	0.2212209	0.066202949	0.078916549	0.052596857	0.15501795	.	ENSCAFG00000005811:FMNL2	.
chr19	53490265	53490330	6	0.180700457	0.052357388	0.098736593	0.055664065	0.12834307	.	ENSCAFG00000005811:FMNL2	.
chr19	53492104	53492210	5	0.830757347	0.93343285	0.064560407	0.021884899	-0.10267550	.	ENSCAFG00000005811:FMNL2	.
chr19	53574779	53574918	7	0.79664169	0.9006862	0.071175485	0.058038183	-0.10404451	.	ENSCAFG00000005811:FMNL2	.
chr19	53586605	53586922	8	0.176054256	0.040913442	0.063802227	0.034188253	0.13514081	.	ENSCAFG00000005811:FMNL2	.
chr19	53623324	53623511	6	0.222227225	0.074648475	0.079386948	0.05224439	0.14757875	.	ENSCAFG00000005811:FMNL2	.
chr2	3537425	3537542	8	0.419514885	0.308653262	0.103520596	0.084886551	0.11086162	.	ENSCAFG00000003776:NRP1	.
chr2	10144501	10144730	6	0.301841528	0.18514184	0.061536587	0.043135795	0.11669969	.	ENSCAFG00000004215:MSRB2	.
chr2	10603456	10603507	6	0.822025316	0.928957442	0.071187571	0.058803334	-0.10693213	.	ENSCAFG00000004186:PIP4K2A	.
chr2	23383949	23384097	5	0.820013158	0.932604807	0.044795793	0.046909008	-0.11259165	.	ENSCAFG00000004769:OPTN	.
chr2	24506121	24506210	5	0.261923032	0.141218571	0.075107632	0.046347496	0.12070446	.	.	ENSCAFG00000004856:PROSER2
chr2	24605880	24606036	5	0.335849366	0.215829235	0.113865415	0.06032147	0.12002013	.	ENSCAFG00000004859:ECHDC3	.
chr2	25169408	25169642	11	0.278973946	0.130521532	0.106847354	0.072253488	0.14845241	.	ENSCAFG00000004973:CELF2	.
chr2	25191009	25191111	5	0.465351416	0.368017709	0.051486594	0.066175224	0.09733371	.	ENSCAFG00000004973:CELF2	.
chr2	29769500	29769578	5	0.253953361	0.081259959	0.090200653	0.071388922	0.17269340	.	ENSCAFG00000005194:PFKFB3	.
chr2	29772881	29773019	5	0.262125277	0.122689889	0.074701103	0.064917908	0.13943539	.	ENSCAFG00000005194:PFKFB3	.
chr2	29779061	29779370	14	0.333147953	0.21980331	0.068511104	0.06177144	0.11334464	.	ENSCAFG00000005194:PFKFB3	.
chr2	29784241	29784526	7	0.576144322	0.471087155	0.072629638	0.090142962	0.10505717	.	ENSCAFG00000005194:PFKFB3	.
chr2	29799620	29799733	7	0.284741736	0.175244436	0.084713077	0.084172947	0.10949730	.	ENSCAFG00000005194:PFKFB3	.
chr2	29814540	29814710	11	0.164033896	0.055139261	0.056864855	0.042051446	0.10889464	.	.	.
chr2	29862371	29862509	5	0.784437558	0.90674667	0.075678937	0.048559295	-0.12230911	.	.	ENSCAFG00000005206:RBM17
chr2	30064736	30064967	6	0.809935164	0.92321115	0.0646947	0.028398683	-0.11327599	.	ENSCAFG00000005218:FBH1	.
chr2	30111149	30111600	14	0.227347991	0.105276841	0.063574299	0.045566576	0.12207115	.	.	ENSCAFG00000005221:ANKRD16
chr2	30111835	30111939	9	0.191345549	0.06488357	0.062021678	0.04711076	0.12646198	.	.	ENSCAFG00000005221:ANKRD16
chr2	30112052	30112343	12	0.172870127	0.053449328	0.062601971	0.030807375	0.11942080	.	.	ENSCAFG00000005221:ANKRD16
chr2	30348065	30348385	10	0.167425578	0.048799534	0.068427119	0.036850905	0.11862604	.	.	ENSCAFG00000027751:U6
chr2	30401233	30401353	7	0.180929171	0.057944996	0.054379242	0.048976102	0.12298418	.	.	.
chr2	31340945	31341109	6	0.252306909	0.126086698	0.085335054	0.062837822	0.12622021	.	ENSCAFG00000041433:ENSCAFG00000041433	.
chr2	31536165	31536234	6	0.789511439	0.903972517	0.052580696	0.05237601	-0.11446108	.	.	.
chr2	31597085	31597176	5	0.392147811	0.23459683	0.089748392	0.058365787	0.15755098	.	ENSCAFG00000045851:ENSCAFG00000045851	.
chr2	31598693	31598760	5	0.231813533	0.119952119	0.063661891	0.05428387	0.11186141	ENSCAFG00000045851:NSCAFG00000045851	.	ENSCAFG00000045851:ENSCAFG00000045851
chr2	31615753	31615879	7	0.259447398	0.129485989	0.084677748	0.06436174	0.12996141	.	.	ENSCAFG00000046281:ENSCAFG00000046281
chr2	31666855	31666938	9	0.232611912	0.10600547	0.085433305	0.050817603	0.12660644	.	ENSCAFG00000043786:ENSCAFG00000043786	.
chr2	32047818	32047950	10	0.189056511	0.069637007	0.080009229	0.048154025	0.11941950	.	.	ENSCAFG00000050013:ENSCAFG00000050013
chr2	32250519	32250582	6	0.160658759	0.053093416	0.062120492	0.045139699	0.10756534	.	ENSCAFG00000005468:PFKP	.
chr2	34538205	34538289	5	0.224473771	0.083781336	0.079509234	0.054498839	0.14069243	.	ENSCAFG00000005669:ZMYND11	.
chr2	35003058	35003217	9	0.205973273	0.100289799	0.077333252	0.054405656	0.10568347	.	ENSCAFG00000005723:PSD2	.
chr2	35198757	35198961	7	0.241941468	0.083347433	0.087715145	0.051630942	0.15859404	.	ENSCAFG00000005731:NRG2	.
chr2	35792667	35792770	5	0.24736283	0.109991739	0.071236919	0.064913713	0.13737109	ENSCAFG00000005852:NSCAFG00000005852	.	ENSCAFG00000005852:ENSCAFG00000005852
chr2	38445475	38445568	5	0.151659992	0.037948839	0.062786409	0.031090219	0.11371115	.	.	.
chr2	42918284	42918372	5	0.216577264	0.075592241	0.068306882	0.055084803	0.14098502	.	.	ENSCAFG00000006851:SLC38A9
chr2	43920413	43920546	5	0.661522061	0.816704825	0.093158196	0.052184203	-0.15518276	.	ENSCAFG00000006917:MAP3K1	.
chr2	45726439	45726591	8	0.289530311	0.157831593	0.063707809	0.047590506	0.13169872	.	.	ENSCAFG00000007008:RAB3C
chr2	45731403	45731633	7	0.157980083	0.052825729	0.062091442	0.038572595	0.10515435	.	.	ENSCAFG00000007008:RAB3C
chr2	47844887	47845182	20	0.165536137	0.047200296	0.065216375	0.041493665	0.11833584	.	.	ENSCAFG00000049899:ENSCAFG00000049899
chr2	47845986	47846141	7	0.199748646	0.061387896	0.070833742	0.053867241	0.13836075	.	.	ENSCAFG00000049899:ENSCAFG00000049899
chr2	48247709	48247853	5	0.226789485	0.100286553	0.068489882	0.045033477	0.12650293	.	ENSCAFG00000032923:ENSCAFG00000032923	.
chr2	54510250	54510344	5	0.275848042	0.120028169	0.103594971	0.086554586	0.15581987	.	ENSCAFG00000007805:OCLN	.
chr2	56728238	56728371	6	0.177718456	0.07512983	0.062930895	0.043737103	0.10258863	ENSCAFG00000047753:NSCAFG00000047753	.	ENSCAFG00000047753:ENSCAFG00000047753
chr2	57192003	57192303	10	0.311123589	0.202796587	0.0653639	0.049657076	0.10832700	.	.	ENSCAFG00000008289:ENC1
chr2	58146222	58146415	7	0.26612804	0.122845236	0.106820984	0.061528706	0.14328280	.	ENSCAFG00000008483:NDRG4	.
chr2	58166256	58166483	6	0.271232248	0.153746101	0.089406934	0.055919842	0.11748615	.	ENSCAFG00000008483:NDRG4	.
chr2	61809179	61809413	5	0.180793947	0.069259933	0.072625928	0.060321738	0.11153401	.	ENSCAFG00000009463:FTO	.
chr2	64666767	64666927	7	0.172745358	0.046663328	0.08447956	0.042506973	0.12608203	.	ENSCAFG00000009818:NOD2	.
chr2	65060241	65060433	7	0.219108722	0.094165325	0.076310262	0.047747987	0.12494340	.	.	.
chr2	71395964	71396035	5	0.218303885	0.067052939	0.083110708	0.04695796	0.15125095	.	ENSCAFG00000011663:MECR,ENSCAFG00000011669:SRSF4	.
chr2	72669984	72670112	5	0.517738926	0.393967364	0.051309276	0.077518433	0.12377156	.	ENSCAFG00000041407:ENSCAFG00000041407	.
chr2	73853991	73854227	6	0.1973572	0.076658251	0.056166299	0.050147098	0.12069895	.	ENSCAFG00000012655:PDIK1L	.
chr2	74020364	74020597	9	0.226113446	0.059162381	0.060610783	0.044592005	0.16695106	.	.	.
chr2	74834867	74835114	8	0.768295906	0.908023922	0.067964717	0.034740545	-0.13972802	.	ENSCAFG00000012903:RUNX3	.
chr2	75303453	75303620	6	0.456675052	0.360775679	0.067105138	0.070507437	0.09589937	.	ENSCAFG00000012994:GRHL3	.
chr2	75863563	75863646	6	0.711935579	0.850631964	0.086623904	0.071970881	-0.13869639	.	.	.
chr2	75908342	75908647	11	0.216790186	0.086755035	0.071173931	0.056197877	0.13003515	.	ENSCAFG00000013273:E2F2	.
chr2	76788440	76788726	5	0.237569444	0.105012922	0.062922185	0.044541804	0.13255652	.	ENSCAFG00000014644:ZBTB40	.
chr2	78671555	78671739	6	0.804550614	0.918155367	0.062856701	0.039059415	-0.11360475	.	.	ENSCAFG00000015076:UBXN10
chr2	79123234	79123375	5	0.194622791	0.061436007	0.084604217	0.046698306	0.13318678	.	.	ENSCAFG00000040934:ENSCAFG00000040934
chr2	79628087	79628183	5	0.444886683	0.307995712	0.074628192	0.067408131	0.13689097	.	.	ENSCAFG00000015468:IFFO2
chr2	80889421	80889623	7	0.21004091	0.085374086	0.060785251	0.056480289	0.12466682	.	ENSCAFG00000015759:PADI6	.
chr2	80968216	80968331	5	0.36272655	0.240886004	0.083741021	0.081578905	0.12184055	.	ENSCAFG00000015797:PADI3	.
chr2	81131080	81131204	5	0.209629956	0.082513319	0.103793861	0.06353929	0.12711664	.	ENSCAFG00000015813:PADI2	.
chr2	81335068	81335220	5	0.203134659	0.087511422	0.052105081	0.039376018	0.11562324	.	ENSCAFG00000015907:SZRD1	.
chr2	81878526	81878832	11	0.241078013	0.123417278	0.065771279	0.050873812	0.11766073	.	ENSCAFG00000016184:PLEKHM2	.
chr2	83743470	83743528	6	0.142290063	0.054027712	0.048209523	0.045803197	0.08826235	.	ENSCAFG00000016370:AADACL3	.
chr2	83920681	83920874	6	0.147482014	0.049818381	0.047454658	0.050346213	0.09766363	.	ENSCAFG00000016397:VPS13D	.
chr2	83952381	83952531	5	0.167991303	0.048131374	0.063505279	0.051799216	0.11985993	.	ENSCAFG00000016397:VPS13D	.
chr2	83953426	83953561	5	0.471650296	0.304070685	0.129588081	0.083831583	0.16757961	.	ENSCAFG00000016397:VPS13D	.
chr2	83967841	83968045	6	0.229061228	0.129086214	0.070439873	0.058642932	0.09997501	.	ENSCAFG00000016397:VPS13D	.
chr2	83971482	83971594	7	0.187105149	0.066409682	0.055160333	0.03419332	0.12069547	.	ENSCAFG00000016397:VPS13D	.
chr2	84039455	84039866	12	0.288629103	0.156545027	0.055430658	0.051937754	0.13208408	.	ENSCAFG00000016397:VPS13D	.
chr2	84317558	84317854	12	0.226011611	0.104193185	0.065830039	0.072783153	0.12181843	.	.	ENSCAFG00000016522:PLOD1
chr2	84317967	84318169	9	0.173111549	0.048461061	0.062941366	0.046275444	0.12465049	.	.	ENSCAFG00000016522:PLOD1
chr2	84319334	84319460	9	0.157824028	0.050581411	0.058272203	0.049840302	0.10724262	.	.	ENSCAFG00000016522:PLOD1
chr2	84500987	84501176	10	0.313550739	0.20869651	0.070410789	0.056292941	0.10485423	.	ENSCAFG00000016558:MTHFR,ENSCAFG00000016571:AGTRAP	.
chr2	85396608	85397004	16	0.186391793	0.057617356	0.087192207	0.048354395	0.12877444	.	ENSCAFG00000016797:PGD	.
chr20	1675877	1676027	5	0.243986964	0.092364429	0.100881286	0.040411599	0.15162254	.	.	ENSCAFG00000004039:TPRA1
chr20	1857939	1858055	5	0.155255385	0.045565422	0.054289938	0.044876772	0.10968996	.	ENSCAFG00000004093:MGLL	.
chr20	3014683	3014783	6	0.171559412	0.046040768	0.078169249	0.037360615	0.12551864	.	.	ENSCAFG00000024835:RAB43
chr20	4493960	4494012	6	0.179780081	0.047812755	0.094714502	0.03860888	0.13196733	.	.	ENSCAFG00000037118:ENSCAFG00000037118
chr20	4556377	4556450	5	0.458819063	0.318034651	0.059702067	0.083121723	0.14078441	.	ENSCAFG00000004481:SLC6A6	.
chr20	6117875	6117986	5	0.306370088	0.188547263	0.091181724	0.0724344	0.11782282	.	ENSCAFG00000004991:PPARG	.
chr20	8492245	8492391	9	0.228032556	0.097754712	0.075282638	0.061410536	0.13027784	ENSCAFG00000005344:OGG1	.	ENSCAFG00000005408:BRPF1
chr20	8989622	8989729	5	0.184399478	0.045458701	0.074662372	0.043713105	0.13894078	.	ENSCAFG00000005535:SRGAP3	.
chr20	12763668	12763899	7	0.272509258	0.137945408	0.059265865	0.059871511	0.13456385	.	ENSCAFG00000023463:ITPR1	.
chr20	19422448	19422622	8	0.44163626	0.355814918	0.111634293	0.106519965	0.08582134	.	.	.
chr20	19532237	19532430	5	0.213987306	0.095604318	0.077311525	0.037120548	0.11838299	.	.	.
chr20	20553932	20554033	5	0.742686568	0.87212025	0.053636313	0.034757811	-0.12943368	.	.	.
chr20	20644200	20644383	7	0.678146976	0.841375914	0.088453693	0.0591382	-0.16322894	.	.	.
chr20	24483742	24483917	8	0.292738836	0.122384996	0.083174459	0.058026603	0.17035384	.	ENSCAFG00000006668:KBTBD8	.
chr20	24884116	24884375	8	0.770084526	0.886022915	0.077615844	0.034134062	-0.11593839	.	.	ENSCAFG00000028154:U6
chr20	27226005	27226303	7	0.22501506	0.079913499	0.069347539	0.067475877	0.14510156	.	ENSCAFG00000006857:ATXN7	.
chr20	31182129	31182218	6	0.210719626	0.059257269	0.094482564	0.051577598	0.15146236	.	.	.
chr20	36671986	36672142	5	0.167704467	0.045483206	0.062673249	0.043389036	0.12222126	.	.	ENSCAFG00000008647:TKT
chr20	36694330	36694680	10	0.341574452	0.210344239	0.067300734	0.069564968	0.13123021	.	ENSCAFG00000008647:TKT	.
chr20	37293260	37293472	7	0.250900298	0.112539156	0.074297712	0.053272814	0.13836114	.	ENSCAFG00000009389:NISCH	.
chr20	37295259	37295446	7	0.150784757	0.043525939	0.051217926	0.039187004	0.10725882	.	ENSCAFG00000009389:NISCH	.
chr20	37577717	37577864	5	0.249573632	0.123284983	0.085407789	0.065289895	0.12628865	.	ENSCAFG00000023072:POC1A	.
chr20	38158148	38158318	5	0.191268419	0.068458939	0.065678034	0.048582816	0.12280948	.	ENSCAFG00000010183:DCAF1	.
chr20	39060192	39060367	7	0.795618256	0.672681353	0.101428165	0.164449818	0.12293690	.	ENSCAFG00000010719:SEMA3B	.
chr20	40560958	40561129	5	0.178094744	0.046845524	0.06163964	0.045125347	0.13124922	.	ENSCAFG00000012493:PFKFB4	.
chr20	40792592	40792709	5	0.359911781	0.227730012	0.099646462	0.082076725	0.13218177	.	ENSCAFG00000012896:CAMP	.
chr20	41479384	41479553	5	0.6454176	0.507675391	0.055722204	0.084756069	0.13774221	.	ENSCAFG00000013200:SCAP	.
chr20	42246088	42246248	5	0.313063202	0.187966158	0.058121573	0.05418371	0.12509704	.	ENSCAFG00000013763:LTF	.
chr20	42607901	42608076	6	0.148675252	0.044968726	0.064748624	0.03528719	0.10370653	.	ENSCAFG00000013879:CCR9	.
chr20	42638320	42638562	7	0.690544599	0.835735381	0.078886567	0.059329374	-0.14519078	.	.	ENSCAFG00000038194:ENSCAFG00000038194
chr20	42800500	42800579	7	0.204387917	0.077513317	0.09452215	0.060229448	0.12687460	.	ENSCAFG00000014013:LIMD1	.
chr20	42805185	42805269	5	0.179247563	0.060835802	0.069215276	0.037151846	0.11841176	.	ENSCAFG00000014013:LIMD1	.
chr20	43404918	43405042	5	0.230317636	0.117890812	0.061822837	0.073916443	0.11242682	.	ENSCAFG00000014068:ZDHHC3,ENSCAFG00000014112:KIF15	.
chr20	43413185	43413528	7	0.208127308	0.078984956	0.072410011	0.042370386	0.12914235	.	ENSCAFG00000014068:ZDHHC3,ENSCAFG00000014112:KIF15	.
chr20	44039083	44039182	7	0.168578508	0.042538287	0.065543907	0.048182398	0.12604022	.	.	ENSCAFG00000014369:TMEM161A
chr20	44521783	44521963	9	0.209485845	0.067064335	0.070880274	0.04436108	0.14242151	.	ENSCAFG00000014770:ELL	.
chr20	46145432	46145499	5	0.778894758	0.9281912	0.049430196	0.043359808	-0.14929644	.	ENSCAFG00000015735:EPS15L1	.
chr20	46191453	46191625	9	0.172091855	0.048864691	0.062938191	0.059474918	0.12322716	.	.	ENSCAFG00000047499:ENSCAFG00000047499
chr20	46194838	46195008	7	0.18190045	0.059745411	0.065694032	0.055135635	0.12215504	ENSCAFG00000047499:NSCAFG00000047499	.	ENSCAFG00000047499:ENSCAFG00000047499
chr20	46207575	46207716	8	0.643093271	0.530007345	0.054425349	0.069510353	0.11308593	.	ENSCAFG00000047499:ENSCAFG00000047499	.
chr20	46360368	46360502	5	0.202001288	0.086710882	0.07440318	0.059545661	0.11529041	.	ENSCAFG00000015796:TPM4	.
chr20	46362316	46362623	7	0.208356144	0.073590964	0.083098787	0.045395603	0.13476518	.	ENSCAFG00000015796:TPM4	.
chr20	46363374	46363483	6	0.142649942	0.0464052	0.056414006	0.035652542	0.09624474	.	ENSCAFG00000015796:TPM4	.
chr20	48402784	48402982	5	0.361807804	0.255831902	0.06868757	0.044084237	0.10597590	.	ENSCAFG00000016482:ENSCAFG00000016482	.
chr20	49814951	49815098	7	0.209411678	0.085971064	0.087044941	0.048712266	0.12344061	.	ENSCAFG00000017319:ACP5	.
chr20	50042091	50042209	9	0.209212025	0.075304966	0.090258743	0.052612581	0.13390706	ENSCAFG00000017534:ANGPTL8	ENSCAFG00000017507:DOCK6	.
chr20	52439225	52439420	7	0.256264969	0.096116632	0.096489102	0.075090544	0.16014834	.	.	ENSCAFG00000029509:MCEMP1
chr20	52835260	52835372	6	0.237101718	0.129716832	0.087001832	0.057244193	0.10738489	.	ENSCAFG00000018482:CERS4	.
chr20	53129683	53129847	6	0.179329893	0.055093393	0.072313275	0.038513013	0.12423650	.	ENSCAFG00000038405:ENSCAFG00000038405	.
chr20	53855521	53855618	5	0.314432327	0.190681612	0.10422027	0.084295182	0.12375071	.	ENSCAFG00000018687:MLLT1	.
chr20	53893286	53893364	6	0.19324441	0.085572267	0.082346695	0.051389939	0.10767214	.	ENSCAFG00000018687:MLLT1	.
chr20	54389998	54390273	12	0.217220487	0.11241526	0.084823248	0.050147642	0.10480523	.	ENSCAFG00000018814:SAFB2	.
chr20	54426370	54426484	5	0.263123729	0.128992416	0.071302284	0.067395905	0.13413131	.	.	ENSCAFG00000045606:TINCR
chr20	55265301	55265456	5	0.200705141	0.058171035	0.076370043	0.042449785	0.14253411	.	ENSCAFG00000019070:CHAF1A	.
chr20	55285766	55285899	5	0.373435345	0.275351421	0.055582591	0.062210901	0.09808392	.	ENSCAFG00000019083:SH3GL1	.
chr20	55473858	55474059	5	0.24485656	0.0904566	0.082620647	0.049592945	0.15439996	.	ENSCAFG00000019138:MAP2K2	.
chr20	55484632	55484902	13	0.233015099	0.079044461	0.077577091	0.038151164	0.15397064	.	ENSCAFG00000019138:MAP2K2	.
chr20	55485037	55485344	9	0.274405693	0.151777765	0.069411473	0.049017857	0.12262793	.	ENSCAFG00000019138:MAP2K2	.
chr20	55666440	55666570	6	0.186074	0.045165679	0.066017795	0.035009302	0.14090832	.	ENSCAFG00000019173:ZFR2	.
chr20	55775591	55775696	7	0.147259954	0.048685738	0.062050351	0.051409701	0.09857422	.	ENSCAFG00000019205:PIP5K1C	.
chr20	55859974	55860281	16	0.213425896	0.091759932	0.072779155	0.044259643	0.12166596	.	ENSCAFG00000019217:MFSD12	.
chr20	56102176	56102345	10	0.181096774	0.062958806	0.09161693	0.039796678	0.11813797	.	ENSCAFG00000019272:NCLN	.
chr20	56103207	56103310	5	0.456586037	0.357041103	0.052228479	0.077178709	0.09954493	.	ENSCAFG00000019272:NCLN	.
chr20	56558029	56558244	10	0.224848499	0.087313914	0.081127484	0.055589076	0.13753458	.	ENSCAFG00000019385:GNG7	.
chr20	56558375	56558604	5	0.138148854	0.038887682	0.060725511	0.039321873	0.09926117	.	ENSCAFG00000019385:GNG7	.
chr20	56566419	56566527	7	0.299271353	0.161948688	0.091848635	0.082784166	0.13732267	.	ENSCAFG00000019385:GNG7	.
chr20	56592132	56592321	10	0.221742228	0.107725854	0.084177397	0.057576263	0.11401637	.	ENSCAFG00000019385:GNG7	.
chr20	56732106	56732261	8	0.217168065	0.099008738	0.070038085	0.044140582	0.11815933	.	ENSCAFG00000019406:SPPL2B,ENSCAFG00000019409:LSM7	.
chr20	56766767	56766880	10	0.213314553	0.100459297	0.11924652	0.063129144	0.11285526	.	ENSCAFG00000024487:PEAK3	.
chr20	56912304	56912531	5	0.150534702	0.046884817	0.072004697	0.028803647	0.10364989	.	ENSCAFG00000019425:AP3D1	.
chr20	57012071	57012265	6	0.42779744	0.320821584	0.050311418	0.046499649	0.10697586	.	.	ENSCAFG00000019435:CSNK1G2
chr20	57413792	57413961	5	0.255100603	0.131604373	0.071854885	0.06449397	0.12349623	ENSCAFG00000023247:RPS15	ENSCAFG00000019528:DAZAP1,ENSCAFG00000019543:SBNO2,ENSCAFG00000023645:REEP6	.
chr20	57422147	57422390	14	0.192265587	0.073607543	0.066166187	0.050025327	0.11865804	.	ENSCAFG00000019528:DAZAP1,ENSCAFG00000019543:SBNO2,ENSCAFG00000023645:REEP6	.
chr20	57575103	57575161	7	0.156060727	0.039642594	0.053962979	0.04623534	0.11641813	.	ENSCAFG00000019538:STK11,ENSCAFG00000019543:SBNO2	.
chr20	57605600	57605709	6	0.165631187	0.047776525	0.066242711	0.043631425	0.11785466	.	ENSCAFG00000019543:SBNO2	.
chr20	57608212	57608389	8	0.246111972	0.134692208	0.043877426	0.065502624	0.11141976	.	ENSCAFG00000019543:SBNO2	.
chr20	57763738	57763939	6	0.277848889	0.145932315	0.076655317	0.071263818	0.13191657	.	ENSCAFG00000019552:ARHGAP45,ENSCAFG00000019665:R3HDM4	.
chr20	57787930	57788075	8	0.258659457	0.076965219	0.102896507	0.049924008	0.18169424	ENSCAFG00000019552:ARHGAP45	ENSCAFG00000019669:ELANE,ENSCAFG00000046669:ENSCAFG00000046669	.
chr20	57788187	57788319	13	0.185965871	0.050831929	0.083108143	0.050546306	0.13513394	ENSCAFG00000019552:ARHGAP45	ENSCAFG00000019669:ELANE,ENSCAFG00000046669:ENSCAFG00000046669	.
chr20	57789475	57789630	5	0.426355121	0.310965682	0.089517809	0.07419581	0.11538944	.	ENSCAFG00000019669:ELANE,ENSCAFG00000046669:ENSCAFG00000046669	.
chr20	57790674	57790786	6	0.386806558	0.261017129	0.09835304	0.088984514	0.12578943	.	ENSCAFG00000019669:ELANE,ENSCAFG00000046669:ENSCAFG00000046669	.
chr20	57798880	57799027	11	0.192246528	0.05636311	0.085104673	0.037982277	0.13588342	.	ENSCAFG00000046669:ENSCAFG00000046669	.
chr20	57799161	57799209	5	0.167872817	0.057342686	0.082637949	0.05327547	0.11053013	.	ENSCAFG00000046669:ENSCAFG00000046669	.
chr20	57799336	57799459	5	0.192876453	0.09030988	0.085013629	0.054849613	0.10256657	ENSCAFG00000019679:PLPPR3	ENSCAFG00000046669:ENSCAFG00000046669	.
chr20	57862333	57862486	6	0.284474087	0.139174634	0.10255456	0.079740273	0.14529945	.	ENSCAFG00000019698:PALM,ENSCAFG00000046669:ENSCAFG00000046669	.
chr20	57872729	57872928	8	0.274466124	0.141726855	0.078788131	0.057943621	0.13273927	.	.	ENSCAFG00000019702:PRSS57
chr20	57873239	57873436	8	0.162208332	0.03729919	0.081127167	0.030177792	0.12490914	ENSCAFG00000019702:PRSS57	.	ENSCAFG00000019702:PRSS57
chr20	57889908	57890057	6	0.374062307	0.267135201	0.076666546	0.066162088	0.10692711	ENSCAFG00000019704:RNF126	.	ENSCAFG00000019704:RNF126
chr20	57947794	57948043	11	0.212846518	0.064420304	0.069073697	0.043324204	0.14842621	.	ENSCAFG00000019717:BSG	.
chr20	58072485	58072526	5	0.301332544	0.17098753	0.067371247	0.053489819	0.13034501	.	ENSCAFG00000019729:MIER2	.
chr21	4824862	4825045	6	0.818659248	0.945451993	0.061755778	0.034540877	-0.12679274	.	ENSCAFG00000004087:MAML2	.
chr21	4943519	4943687	7	0.806654092	0.921076269	0.067646617	0.049010502	-0.11442218	.	ENSCAFG00000004087:MAML2	.
chr21	22864422	22864595	6	0.214156252	0.072350562	0.086758963	0.049881576	0.14180569	.	.	.
chr21	23395284	23395453	5	0.208498879	0.050764188	0.078215552	0.036313742	0.15773469	.	ENSCAFG00000005437:SLCO2B1	.
chr21	32130500	32130664	6	0.192654814	0.075678964	0.058229972	0.042597772	0.11697585	.	ENSCAFG00000006966:DENND2B	.
chr21	33968545	33968689	5	0.180429513	0.047252454	0.070218084	0.048905303	0.13317706	.	ENSCAFG00000007666:EIF4G2	.
chr21	36278021	36278064	5	0.302919982	0.131297586	0.087093087	0.078880977	0.17162240	.	.	.
chr21	36280680	36280978	6	0.28282891	0.172462267	0.045438671	0.058012181	0.11036664	.	.	ENSCAFG00000008095:ARNTL
chr21	39807321	39807500	5	0.230498733	0.068670202	0.080293105	0.061906048	0.16182853	.	.	ENSCAFG00000042900:RPS13
chr21	40822572	40822835	5	0.243037776	0.128476933	0.082730998	0.064030858	0.11456084	.	.	ENSCAFG00000009211:ENSCAFG00000009211
chr21	41221582	41221645	5	0.2228482	0.081184016	0.101245693	0.045365425	0.14166418	.	.	ENSCAFG00000043729:ENSCAFG00000043729
chr21	41360337	41360441	6	0.202792458	0.062089747	0.10754096	0.054925337	0.14070271	.	.	ENSCAFG00000045272:ENSCAFG00000045272
chr21	41481715	41481952	5	0.203392129	0.084876618	0.070591529	0.047378799	0.11851551	.	ENSCAFG00000009777:NAV2	.
chr21	48046553	48046588	6	0.16180504	0.046676736	0.079237269	0.03628239	0.11512830	.	.	ENSCAFG00000042874:ENSCAFG00000042874
chr21	50448861	50449045	5	0.259951905	0.144185566	0.081964571	0.069436026	0.11576634	ENSCAFG00000010352:MS4A2	.	ENSCAFG00000010352:MS4A2
chr22	1077346	1077463	5	0.180407173	0.055083444	0.072688746	0.040960675	0.12532373	.	.	.
chr22	1692606	1692973	15	0.815838513	0.933202384	0.048994714	0.039043564	-0.11736387	.	.	.
chr22	1926946	1927144	6	0.196117417	0.062086735	0.078674678	0.044072548	0.13403068	.	ENSCAFG00000004309:SPRYD7	.
chr22	2138543	2138827	12	0.269368873	0.140322935	0.101067419	0.070238939	0.12904594	.	ENSCAFG00000004337:EBPL	.
chr22	2938972	2939188	6	0.124386145	0.031199502	0.064387056	0.02238591	0.09318664	.	.	.
chr22	3313728	3313861	5	0.166711069	0.049535718	0.087214929	0.047596342	0.11717535	.	.	.
chr22	4694713	4694768	5	0.229252888	0.105811598	0.074839249	0.042648964	0.12344129	.	ENSCAFG00000004478:LRCH1	.
chr22	4905831	4905916	7	0.784167955	0.925551043	0.107724877	0.059633968	-0.14138309	.	.	ENSCAFG00000004480:RUBCNL
chr22	27700221	27700321	6	0.179366896	0.062330159	0.06898235	0.051923256	0.11703674	.	.	ENSCAFG00000005040:KLF12
chr22	27701125	27701308	6	0.182135656	0.058534287	0.063721924	0.046965449	0.12360137	.	.	ENSCAFG00000005040:KLF12
chr22	30444984	30445115	5	0.20001808	0.075884764	0.060135935	0.036399091	0.12413332	.	ENSCAFG00000034867:ENSCAFG00000034867	.
chr22	47607243	47607426	8	0.173146282	0.050914303	0.075574822	0.053881558	0.12223198	.	.	.
chr22	49445159	49445269	7	0.780087741	0.876435265	0.04970218	0.077067804	-0.09634752	.	ENSCAFG00000048782:ENSCAFG00000048782	.
chr22	51367061	51367229	7	0.259627588	0.096198605	0.085720072	0.075009726	0.16342898	.	ENSCAFG00000005918:ITGBL1	.
chr22	51380184	51380379	10	0.205361564	0.082517193	0.081200302	0.052188376	0.12284437	.	ENSCAFG00000005918:ITGBL1	.
chr22	57913211	57913437	6	0.210246049	0.091077625	0.101063099	0.053933972	0.11916842	.	.	.
chr22	58132526	58132779	5	0.586065978	0.480560674	0.036164968	0.067326813	0.10550530	.	.	.
chr22	58229748	58229911	5	0.309188018	0.18183781	0.081964503	0.040970222	0.12735021	.	.	ENSCAFG00000006058:IRS2
chr22	60523483	60523621	6	0.164259744	0.039709478	0.05472131	0.0258507	0.12455027	.	ENSCAFG00000006240:MCF2L	.
chr22	60750732	60750841	5	0.170218005	0.066558007	0.084582092	0.037115827	0.10366000	.	.	ENSCAFG00000006359:DCUN1D2
chr22	60985881	60985960	5	0.283598254	0.170237107	0.062747963	0.054273498	0.11336115	.	ENSCAFG00000006421:GAS6	.
chr22	61052081	61052207	5	0.423720983	0.269653059	0.069799529	0.066477439	0.15406792	.	.	.
chr22	61118276	61118420	5	0.183021689	0.089644169	0.054194065	0.045530271	0.09337752	.	ENSCAFG00000006458:RASA3	.
chr23	3847354	3847418	5	0.846122916	0.93616138	0.052201897	0.032676856	-0.09003846	.	.	ENSCAFG00000004658:CCR4
chr23	7318294	7318453	5	0.50831058	0.375512679	0.083572771	0.111220487	0.13279790	.	ENSCAFG00000004820:ITGA9	.
chr23	7860412	7860685	6	0.190855965	0.051351954	0.064975522	0.049460265	0.13950401	.	ENSCAFG00000004948:DLEC1	.
chr23	8923588	8923779	6	0.158724375	0.042641117	0.075624075	0.040333524	0.11608326	.	.	.
chr23	11265947	11266129	8	0.173005384	0.054213938	0.061607713	0.053983632	0.11879145	ENSCAFG00000005236:TRAK1	.	ENSCAFG00000005236:TRAK1
chr23	13954569	13954734	5	0.770320368	0.90336123	0.079939384	0.053248938	-0.13304086	.	ENSCAFG00000005449:TGFBR2	.
chr23	25723432	25723692	9	0.171678006	0.050116612	0.072701479	0.054099258	0.12156139	.	ENSCAFG00000005849:TBC1D5	.
chr23	27220070	27220270	6	0.195101239	0.077762807	0.078510191	0.043073643	0.11733843	.	ENSCAFG00000006024:SH3BP5	.
chr23	27321051	27321210	7	0.297281186	0.171689278	0.058844499	0.049746267	0.12559191	.	ENSCAFG00000006024:SH3BP5	.
chr23	31143543	31143713	9	0.167065131	0.049201113	0.073506991	0.045789707	0.11786402	.	.	ENSCAFG00000006720:AMOTL2
chr23	34342190	34342248	6	0.203445136	0.089873399	0.078429181	0.047550331	0.11357174	.	ENSCAFG00000029516:A4GNT	.
chr23	35319663	35319850	6	0.22124809	0.100492411	0.07497977	0.057905763	0.12075568	.	ENSCAFG00000049624:ENSCAFG00000049624	.
chr23	43840915	43841113	5	0.205545361	0.080644198	0.077502609	0.058264549	0.12490116	.	ENSCAFG00000008249:GYG1	.
chr23	43841217	43841395	5	0.199686211	0.0726652	0.059462902	0.058357034	0.12702101	.	ENSCAFG00000008249:GYG1	.
chr23	43842340	43842692	12	0.299935481	0.179117155	0.081285775	0.056556136	0.12081833	.	ENSCAFG00000008249:GYG1	.
chr23	45372847	45373026	5	0.158525978	0.041510364	0.079170298	0.034337665	0.11701561	.	ENSCAFG00000049434:SIAH2	.
chr23	45752094	45752217	6	0.194949896	0.062609615	0.075040871	0.050761582	0.13234028	.	ENSCAFG00000008485:MED12L	.
chr23	45848716	45848824	5	0.167424839	0.081800951	0.069323088	0.053535715	0.08562389	.	ENSCAFG00000008485:MED12L	.
chr23	45928270	45928372	6	0.209457139	0.083179043	0.081730986	0.049980889	0.12627810	.	ENSCAFG00000008485:MED12L	.
chr23	46829521	46829848	7	0.263388791	0.153293443	0.061925108	0.04594572	0.11009535	.	ENSCAFG00000008603:MBNL1	.
chr23	46919842	46919960	6	0.171751739	0.050579676	0.057386605	0.040652608	0.12117206	.	ENSCAFG00000008603:MBNL1	.
chr23	46920605	46920730	6	0.34047741	0.225836442	0.078233908	0.066960516	0.11464097	.	ENSCAFG00000008603:MBNL1	.
chr23	47541594	47541891	11	0.199416608	0.057018714	0.066971519	0.050052614	0.14239789	.	ENSCAFG00000044375:ENSCAFG00000044375	.
chr23	50973491	50973692	10	0.728449305	0.85942871	0.099823319	0.063379622	-0.13097940	.	ENSCAFG00000008893:VEPH1	.
chr24	480026	480056	5	0.268429147	0.115428979	0.094782371	0.081711948	0.15300017	.	.	.
chr24	489308	489525	6	0.27961222	0.159498741	0.068190877	0.054494239	0.12011348	.	.	.
chr24	3638588	3638675	7	0.401678061	0.261139808	0.074539649	0.073617825	0.14053825	.	ENSCAFG00000005373:SLC24A3	.
chr24	3983140	3983290	8	0.156212978	0.038605388	0.055092132	0.041174229	0.11760759	.	.	.
chr24	9257817	9258268	18	0.200133144	0.056070003	0.064044777	0.03367606	0.14406314	.	ENSCAFG00000005600:TASP1	.
chr24	9293033	9293428	9	0.231798047	0.106990976	0.052163342	0.050340135	0.12480707	.	ENSCAFG00000005600:TASP1	.
chr24	16317026	16317132	6	0.200354495	0.058793071	0.077612858	0.043577246	0.14156142	.	.	.
chr24	21805435	21805573	5	0.251622665	0.121153266	0.073269019	0.05717726	0.13046940	.	.	ENSCAFG00000007219:ASXL1
chr24	21828660	21828865	7	0.194924262	0.072234452	0.078840057	0.050340148	0.12268981	.	ENSCAFG00000007232:NOL4L	.
chr24	21832835	21832997	6	0.262360962	0.172346013	0.060019734	0.062333656	0.09001495	.	ENSCAFG00000007232:NOL4L	.
chr24	21843363	21843569	6	0.210300013	0.075577877	0.07388797	0.047494567	0.13472214	.	ENSCAFG00000007232:NOL4L	.
chr24	21921182	21921410	6	0.153409946	0.041773912	0.069045936	0.028153133	0.11163603	.	ENSCAFG00000007232:NOL4L	.
chr24	21929541	21929758	6	0.249540637	0.140447443	0.047340019	0.046811524	0.10909319	.	ENSCAFG00000007232:NOL4L	.
chr24	24050134	24050333	9	0.202744357	0.054812165	0.080147147	0.057631792	0.14793219	.	ENSCAFG00000007912:TRPC4AP	.
chr24	26637130	26637222	5	0.215640093	0.063285522	0.097064097	0.058363301	0.15235457	.	ENSCAFG00000008869:TGM2	.
chr24	26732751	26732902	7	0.174823974	0.058461096	0.067726432	0.051457093	0.11636288	.	ENSCAFG00000008896:KIAA1755	.
chr24	27306816	27307049	7	0.211312082	0.089369511	0.080156088	0.056889599	0.12194257	.	ENSCAFG00000009027:FAM83D	.
chr24	33627134	33627357	5	0.245172325	0.112696472	0.068864477	0.055607862	0.13247585	ENSCAFG00000010313:ELMO2	.	ENSCAFG00000010313:ELMO2
chr24	34417599	34417701	6	0.246188045	0.097871031	0.09296028	0.052128293	0.14831701	.	ENSCAFG00000010734:ZMYND8	.
chr24	35460372	35460578	7	0.296153743	0.168534745	0.05988129	0.071859389	0.12761900	.	ENSCAFG00000010948:PREX1	.
chr24	36548475	36548660	10	0.152448435	0.044737884	0.069236139	0.036727883	0.10771055	.	.	ENSCAFG00000043967:ENSCAFG00000043967
chr24	36687058	36687113	6	0.239314064	0.074268159	0.125670664	0.069921391	0.16504591	.	.	.
chr24	36688946	36689108	5	0.19489724	0.061752731	0.07064153	0.049632363	0.13314451	.	.	ENSCAFG00000048391:ENSCAFG00000048391
chr24	36735679	36735805	5	0.226344186	0.088858412	0.079405786	0.056770965	0.13748577	.	.	.
chr24	36990487	36990624	7	0.228595789	0.095424086	0.075961882	0.06638175	0.13317170	.	ENSCAFG00000011531:PTPN1	.
chr24	37031419	37031508	5	0.251917366	0.079915192	0.105635108	0.060489847	0.17200217	.	ENSCAFG00000011556:RIPOR3	.
chr24	38202646	38202772	5	0.234013061	0.103581687	0.082067879	0.080633645	0.13043137	.	.	ENSCAFG00000011788:ZFP64
chr24	38230241	38230330	5	0.231611173	0.081710088	0.07936966	0.057777149	0.14990108	.	ENSCAFG00000011788:ZFP64	.
chr24	39422258	39422479	10	0.754063524	0.876387711	0.074744206	0.053696057	-0.12232419	.	ENSCAFG00000011813:ZNF217	.
chr24	39634299	39634509	6	0.42887124	0.324798552	0.070268027	0.081808268	0.10407269	.	.	.
chr24	42226854	42226944	6	0.455092096	0.367719436	0.080980124	0.082785002	0.08737266	.	ENSCAFG00000012011:BMP7	.
chr24	42425720	42426037	12	0.282879368	0.138425062	0.06205384	0.059646501	0.14445431	.	ENSCAFG00000039606:ENSCAFG00000039606	.
chr24	42452432	42452888	15	0.259423671	0.114662502	0.054731797	0.043447428	0.14476117	.	.	.
chr24	42493104	42493384	9	0.275372633	0.150490566	0.074827796	0.069005578	0.12488207	.	ENSCAFG00000012058:CTCFL	.
chr24	42685727	42685774	7	0.215686254	0.069857359	0.075395062	0.053981325	0.14582890	.	.	.
chr24	43470821	43470978	8	0.257187467	0.124352775	0.086374628	0.06481982	0.13283469	.	ENSCAFG00000012143:NPEPL1	.
chr24	44085314	44085472	6	0.776695049	0.697836384	0.059867714	0.084041954	0.07885866	.	.	ENSCAFG00000048145:ENSCAFG00000048145
chr24	47175015	47175189	8	0.785075565	0.913860466	0.069392913	0.0468213	-0.12878490	ENSCAFG00000013056:ZGPAT	.	ENSCAFG00000013056:ZGPAT
chr24	47377977	47378134	5	0.340064461	0.232386671	0.067092837	0.078523674	0.10767779	.	ENSCAFG00000013084:ENSCAFG00000013084	.
chr24	47387744	47387876	8	0.153693698	0.048744077	0.076032517	0.053036307	0.10494962	.	ENSCAFG00000013084:ENSCAFG00000013084	.
chr24	47390643	47391017	8	0.537402526	0.421331894	0.047200014	0.063726044	0.11607063	.	ENSCAFG00000013084:ENSCAFG00000013084	.
chr24	47391153	47391348	9	0.382148098	0.259073595	0.071726452	0.068884706	0.12307450	.	ENSCAFG00000013084:ENSCAFG00000013084	.
chr24	47409930	47410155	12	0.157818977	0.052103594	0.05598114	0.050828694	0.10571538	ENSCAFG00000047086:NSCAFG00000047086	.	ENSCAFG00000047086:ENSCAFG00000047086
chr24	47437126	47437164	5	0.450169789	0.302528633	0.075634648	0.071728409	0.14764116	.	ENSCAFG00000013165:PRPF6	.
chr24	47471930	47472256	12	0.203154506	0.065162621	0.081916102	0.052940069	0.13799188	.	ENSCAFG00000013165:PRPF6	.
chr24	47648371	47648627	19	0.316069626	0.143928806	0.107160136	0.075515732	0.17214082	ENSCAFG00000013261:PCMTD2	.	ENSCAFG00000013261:PCMTD2
chr25	9830266	9830337	5	0.164908777	0.050952699	0.065980368	0.046221177	0.11395608	.	.	ENSCAFG00000006616:KATNAL1
chr25	16688338	16688557	11	0.200377187	0.081147635	0.08562374	0.045912543	0.11922955	.	.	ENSCAFG00000007171:ENSCAFG00000007171
chr25	33955170	33955357	11	0.244463916	0.115039451	0.064735326	0.058075324	0.12942446	.	ENSCAFG00000009114:SLC25A37	.
chr25	35145102	35145457	14	0.382617019	0.291929528	0.063033956	0.053198242	0.09068749	.	.	ENSCAFG00000009703:FAM160B2
chr25	37233192	37233302	6	0.273882153	0.159006577	0.053934088	0.045474008	0.11487558	.	.	ENSCAFG00000044379:ENSCAFG00000044379
chr25	37675574	37675665	8	0.183724711	0.065480175	0.06547285	0.055884546	0.11824454	ENSCAFG00000010209:NSCAFG00000010209	.	ENSCAFG00000010209:ENSCAFG00000010209
chr25	42474607	42474795	6	0.811513729	0.932896829	0.083219143	0.045644846	-0.12138310	.	ENSCAFG00000010704:SP140	.
chr25	43375765	43375906	5	0.222945	0.103571166	0.083958919	0.058673071	0.11937383	.	ENSCAFG00000011037:NCL	.
chr25	43400183	43400360	5	0.161597938	0.061521537	0.0643013	0.042196249	0.10007640	.	ENSCAFG00000028584:NMUR1	.
chr25	43558558	43558829	9	0.203684197	0.07208935	0.063024598	0.072795907	0.13159485	.	.	ENSCAFG00000032596:PTMA
chr25	43573846	43573970	5	0.234181266	0.09966184	0.081888172	0.068380691	0.13451943	.	ENSCAFG00000032596:PTMA	.
chr25	44022058	44022154	6	0.391255711	0.243900094	0.090966525	0.064495163	0.14735562	.	ENSCAFG00000011170:DIS3L2	.
chr25	44605502	44605814	13	0.194121841	0.054854397	0.057769988	0.038261635	0.13926744	.	.	ENSCAFG00000011650:INPP5D
chr25	46067633	46067727	9	0.172049513	0.055243597	0.066052025	0.043429386	0.11680592	.	ENSCAFG00000012014:SH3BP4	.
chr25	46595563	46595669	5	0.175918567	0.055490447	0.050485948	0.040815266	0.12042812	.	ENSCAFG00000012092:AGAP1	.
chr25	46642516	46642596	5	0.22269732	0.077192171	0.056836739	0.044062331	0.14550515	.	ENSCAFG00000012092:AGAP1	.
chr25	46647442	46647521	5	0.191930672	0.056832084	0.074261535	0.056903102	0.13509859	.	ENSCAFG00000012092:AGAP1	.
chr25	46648894	46649157	9	0.209338341	0.064963093	0.085720797	0.049947627	0.14437525	.	ENSCAFG00000012092:AGAP1	.
chr25	46690610	46690790	9	0.208966174	0.072304985	0.070638238	0.058123339	0.13666119	.	ENSCAFG00000012092:AGAP1	.
chr25	48301544	48301692	6	0.727500918	0.843198671	0.050382051	0.043080496	-0.11569775	.	ENSCAFG00000012303:LRRFIP1	.
chr25	48515819	48516030	8	0.214068429	0.071155119	0.067180906	0.051709408	0.14291331	.	ENSCAFG00000012363:UBE2F	.
chr25	49415306	49415414	7	0.19145938	0.070606602	0.070616757	0.050627121	0.12085278	.	ENSCAFG00000012546:HDAC4	.
chr25	49502762	49502886	8	0.303532434	0.13469428	0.074268049	0.053608725	0.16883815	.	.	ENSCAFG00000046902:ENSCAFG00000046902
chr25	49575392	49575619	19	0.169902983	0.061164315	0.075047662	0.057225002	0.10873867	.	.	.
chr25	51356337	51356449	8	0.796098373	0.903970086	0.078772501	0.05274354	-0.10787171	.	ENSCAFG00000012990:FARP2	.
chr25	51510750	51511043	14	0.405830168	0.291143418	0.059701866	0.056732525	0.11468675	.	ENSCAFG00000013054:ATG4B	.
chr26	412211	412410	8	0.160114866	0.051286269	0.050602437	0.042347475	0.10882860	.	ENSCAFG00000006123:PGAM5	.
chr26	1076800	1076910	5	0.206392114	0.06597322	0.078303411	0.044461973	0.14041889	.	ENSCAFG00000006625:SFSWAP	.
chr26	5066536	5066733	5	0.350799198	0.23133867	0.055171736	0.059961985	0.11946053	.	ENSCAFG00000006968:SCARB1	.
chr26	5071950	5072313	13	0.181870085	0.057454858	0.07117194	0.041272041	0.12441523	.	ENSCAFG00000006968:SCARB1	.
chr26	5096423	5096627	5	0.503967421	0.402401913	0.073782454	0.072517313	0.10156551	.	ENSCAFG00000006968:SCARB1	.
chr26	5126558	5126692	5	0.239720304	0.098716418	0.054054216	0.047475449	0.14100389	.	.	ENSCAFG00000006968:SCARB1
chr26	5139220	5139372	5	0.235562347	0.071899493	0.087852563	0.049874185	0.16366285	.	ENSCAFG00000038902:ENSCAFG00000038902	.
chr26	5232739	5232816	8	0.749546789	0.89852662	0.073429896	0.059974898	-0.14897983	.	.	.
chr26	5445029	5445189	9	0.307207096	0.174378576	0.070690466	0.043233007	0.13282852	.	ENSCAFG00000006985:NCOR2	.
chr26	5848148	5848273	8	0.20211688	0.089794089	0.079924325	0.044926116	0.11232279	.	.	.
chr26	6177925	6178192	6	0.412363586	0.290653141	0.062670937	0.059458737	0.12171044	.	ENSCAFG00000007493:KMT5A	.
chr26	6433821	6433948	5	0.201913746	0.089806422	0.063477361	0.043777621	0.11210732	.	.	.
chr26	6642351	6642504	6	0.3192887	0.165707813	0.082936953	0.065493652	0.15358089	.	.	ENSCAFG00000007764:HIP1R
chr26	7188108	7188374	6	0.160079212	0.041521668	0.070651854	0.039119584	0.11855754	.	.	ENSCAFG00000007965:MLXIP
chr26	8474612	8474770	6	0.166564915	0.044952173	0.069723766	0.04288461	0.12161274	.	ENSCAFG00000008524:MYL2	.
chr26	10030958	10031138	6	0.1906744	0.083728776	0.065581898	0.046856395	0.10694562	.	ENSCAFG00000008894:PTPN11	.
chr26	10582316	10582434	5	0.162509122	0.051529712	0.061551163	0.055190336	0.11097941	.	ENSCAFG00000009042:IQCD	.
chr26	10673881	10674056	9	0.182107885	0.056090451	0.057712813	0.045632422	0.12601743	.	ENSCAFG00000009061:SLC8B1	.
chr26	13071259	13071364	5	0.196345959	0.074035992	0.076732649	0.053629703	0.12230997	.	.	.
chr26	17896300	17896404	5	0.222031085	0.084023313	0.088513095	0.051225161	0.13800777	.	.	ENSCAFG00000010991:ACACB
chr26	18247613	18247716	5	0.750223684	0.869144119	0.070871738	0.068221758	-0.11892043	.	.	ENSCAFG00000011317:SELPLG
chr26	18253739	18253869	7	0.202196533	0.070649349	0.096197677	0.052655099	0.13154718	.	ENSCAFG00000011317:SELPLG	.
chr26	19508679	19508903	8	0.224048168	0.096901948	0.073378867	0.045256587	0.12714622	.	ENSCAFG00000011603:GRK3	.
chr26	20268809	20269008	10	0.311981971	0.185747691	0.083004834	0.05906836	0.12623428	.	ENSCAFG00000011779:CRYBB1	.
chr26	23378138	23378343	5	0.198671944	0.077129313	0.072744545	0.032178321	0.12154263	.	.	.
chr26	23436457	23436594	6	0.170890236	0.048143388	0.096533066	0.050679902	0.12274685	.	.	ENSCAFG00000012489:CASTOR1
chr26	27857769	27857918	5	0.269426642	0.149794813	0.053450826	0.049382589	0.11963183	.	ENSCAFG00000013773:BCR	.
chr26	27860049	27860277	5	0.214342819	0.101696985	0.07006949	0.050231436	0.11264583	.	ENSCAFG00000013773:BCR	.
chr26	27969860	27969992	5	0.378379899	0.226803086	0.133746649	0.136895429	0.15157681	.	ENSCAFG00000013773:BCR	.
chr26	29431971	29432121	5	0.393251106	0.258444533	0.086246079	0.10414932	0.13480657	.	.	ENSCAFG00000014373:TXNRD2
chr26	29495707	29495803	6	0.234783513	0.114816465	0.076493511	0.065536741	0.11996705	.	ENSCAFG00000014499:GNB1L	.
chr26	30853567	30853776	6	0.324671895	0.172088874	0.083820863	0.060167406	0.15258302	.	ENSCAFG00000015284:ENSCAFG00000015284	.
chr26	31169435	31169524	5	0.244052946	0.120004016	0.076074277	0.05533913	0.12404893	.	ENSCAFG00000015440:PPM1F	.
chr26	31182390	31182537	6	0.215473571	0.096219848	0.069330849	0.076412678	0.11925372	.	ENSCAFG00000015440:PPM1F	.
chr26	36843193	36843303	6	0.362819854	0.260759345	0.1004578	0.082226098	0.10206051	.	ENSCAFG00000031979:PRKG1	.
chr26	37344506	37344893	15	0.166502971	0.053566944	0.072898416	0.048313075	0.11293603	.	ENSCAFG00000015628:SGMS1	.
chr26	37391258	37391619	10	0.46792496	0.372256462	0.051002484	0.07898203	0.09566850	.	.	.
chr26	37497760	37497854	5	0.262070578	0.151893631	0.073618045	0.062072804	0.11017695	.	ENSCAFG00000046071:ENSCAFG00000046071	.
chr26	37978456	37978907	12	0.211204876	0.098982429	0.052218725	0.039451686	0.11222245	.	.	ENSCAFG00000049851:ENSCAFG00000049851
chr26	37979084	37979203	9	0.164688771	0.041993205	0.0714866	0.037107765	0.12269557	.	.	ENSCAFG00000049851:ENSCAFG00000049851
chr26	37997046	37997399	32	0.17773159	0.064873175	0.075813865	0.032740027	0.11285842	.	.	.
chr26	38006987	38007127	7	0.22032629	0.100893997	0.066771848	0.039381747	0.11943229	.	.	.
chr26	38054788	38054974	10	0.158225358	0.044061234	0.061778424	0.046451595	0.11416412	ENSCAFG00000044134:NSCAFG00000044134	.	ENSCAFG00000044134:ENSCAFG00000044134
chr26	38605578	38605717	6	0.168859126	0.053965305	0.074948961	0.050883728	0.11489382	.	.	ENSCAFG00000029090:ENSCAFG00000029090
chr26	38611794	38611941	7	0.280399955	0.117907866	0.118769328	0.047613888	0.16249209	.	ENSCAFG00000029090:ENSCAFG00000029090	.
chr26	38637749	38637979	9	0.18351948	0.046266568	0.083307186	0.045522125	0.13725291	.	ENSCAFG00000029297:ANKRD22	.
chr26	38745357	38745470	6	0.843693918	0.930571739	0.058774013	0.059102346	-0.08687782	.	ENSCAFG00000015712:FAS	.
chr27	747731	747976	11	0.1822277	0.061031909	0.070555423	0.039829675	0.12119579	.	.	ENSCAFG00000036159:ENSCAFG00000036159
chr27	751453	751531	5	0.212305817	0.093388632	0.082404207	0.074163604	0.11891719	.	.	ENSCAFG00000040966:ENSCAFG00000040966
chr27	1955273	1955400	5	0.28793723	0.144812678	0.098416414	0.068638564	0.14312455	.	.	ENSCAFG00000007050:RARG
chr27	2083416	2083596	7	0.187255595	0.05758068	0.066223855	0.042477785	0.12967491	.	ENSCAFG00000007101:SPRYD3	.
chr27	2439658	2439849	7	0.250529246	0.121689459	0.088269076	0.054396999	0.12883979	.	ENSCAFG00000007322:KRT3	.
chr27	3030317	3030576	11	0.181459181	0.05045967	0.09048697	0.036077186	0.13099951	.	ENSCAFG00000007357:ACVR1B	.
chr27	3612889	3613017	7	0.227057215	0.101276711	0.084199262	0.075418146	0.12578050	.	.	ENSCAFG00000007785:SMAGP
chr27	3856315	3856553	5	0.203940091	0.071729204	0.069963849	0.056004752	0.13221089	.	.	ENSCAFG00000032583:METTL7A
chr27	4620671	4620827	5	0.355438314	0.20113611	0.090072961	0.072486132	0.15430220	.	ENSCAFG00000008288:GPD1	.
chr27	5024225	5024273	6	0.191304359	0.064645547	0.079779612	0.065622671	0.12665881	.	ENSCAFG00000008513:PRPF40B	.
chr27	7319135	7319307	7	0.727413875	0.850625506	0.070620573	0.037999553	-0.12321163	.	.	ENSCAFG00000049669:ENSCAFG00000049669
chr27	16372657	16372923	8	0.196119942	0.079243631	0.071240373	0.033834091	0.11687631	.	ENSCAFG00000010589:FGD4	.
chr27	18843117	18843314	5	0.235850774	0.107560773	0.095533169	0.063155326	0.12829000	.	.	.
chr27	20126422	20126575	5	0.197373905	0.082183235	0.08781357	0.075662028	0.11519067	.	.	ENSCAFG00000011023:C27H12orf71
chr27	21089736	21089901	9	0.184760731	0.055677937	0.070445495	0.050441087	0.12908279	.	ENSCAFG00000011345:ITPR2	.
chr27	21488916	21488980	5	0.197031683	0.0789723	0.082797283	0.069415867	0.11805938	.	.	ENSCAFG00000048648:ENSCAFG00000048648
chr27	22570610	22570896	13	0.408798236	0.329836845	0.124239465	0.161611761	0.07896139	.	ENSCAFG00000011487:BCAT1	.
chr27	30577745	30577891	6	0.806439316	0.917214925	0.072371883	0.043056193	-0.11077561	.	.	.
chr27	37935420	37935500	5	0.376224782	0.150920929	0.118980571	0.068129404	0.22530385	.	ENSCAFG00000014098:C1RL	.
chr27	38475346	38475571	6	0.211590363	0.08906207	0.068968303	0.043846951	0.12252829	.	ENSCAFG00000015124:NCAPD2	.
chr27	38536008	38536269	6	0.846211441	0.944489581	0.077884901	0.034296916	-0.09827814	ENSCAFG00000015143:TAPBPL	ENSCAFG00000015138:VAMP1,ENSCAFG00000015149:CD27	.
chr27	44289294	44289583	10	0.242873738	0.10593833	0.077268864	0.050455298	0.13693541	.	ENSCAFG00000016051:CACNA1C	.
chr27	45487869	45487997	5	0.178491013	0.051123131	0.072961626	0.038895027	0.12736788	.	ENSCAFG00000016211:MICAL3	.
chr28	6122196	6122296	6	0.281678936	0.14323828	0.077049469	0.065689447	0.13844066	.	.	.
chr28	10700745	10700826	5	0.310417956	0.194834131	0.08989569	0.086071304	0.11558383	.	ENSCAFG00000009043:RRP12	.
chr28	11046634	11046813	6	0.306036862	0.193072586	0.0556833	0.085327053	0.11296428	.	.	ENSCAFG00000009246:ZFYVE27
chr28	11553397	11553672	7	0.485567181	0.358157662	0.073297758	0.067867475	0.12740952	.	ENSCAFG00000009367:HPS1	.
chr28	15128694	15129039	8	0.697048211	0.81562159	0.046615517	0.045388093	-0.11857338	.	ENSCAFG00000010232:TRIM8	.
chr28	16266345	16266443	6	0.292637686	0.192386179	0.073704001	0.077298803	0.10025151	ENSCAFG00000010495:NSCAFG00000010495	ENSCAFG00000010495:ENSCAFG00000010495	.
chr28	16350736	16350937	5	0.213784968	0.094840594	0.07929953	0.058623609	0.11894437	.	ENSCAFG00000010547:COL17A1	.
chr28	21532331	21532460	5	0.144849946	0.053648356	0.073808572	0.050949682	0.09120159	.	.	ENSCAFG00000010696:ADD3
chr28	21714075	21714377	12	0.771858966	0.906057168	0.070922647	0.056234319	-0.13419820	.	.	.
chr28	22116577	22116734	5	0.196599294	0.048989359	0.076140599	0.040930678	0.14760993	.	ENSCAFG00000010785:RBM20	.
chr28	22117140	22117213	5	0.21956176	0.099051099	0.081428817	0.054883517	0.12051066	.	ENSCAFG00000010785:RBM20	.
chr28	22159997	22160048	5	0.174893957	0.061023937	0.062937838	0.034878563	0.11387002	.	ENSCAFG00000010785:RBM20	.
chr28	23579407	23579581	7	0.802565918	0.902542389	0.062011976	0.075754702	-0.09997647	.	ENSCAFG00000010984:VTI1A	.
chr28	29428749	29428870	5	0.209288084	0.053291262	0.076507285	0.047055577	0.15599682	.	ENSCAFG00000012129:GRK5	.
chr28	29679731	29679927	6	0.769742546	0.890688656	0.07612259	0.035271032	-0.12094611	.	ENSCAFG00000031204:RGS10	.
chr28	33550315	33550385	5	0.220830031	0.088400025	0.068231387	0.054482626	0.13243001	.	.	.
chr28	33868650	33868702	5	0.262220603	0.130285955	0.092624654	0.067115452	0.13193465	.	ENSCAFG00000012748:LHPP	.
chr28	33870630	33870758	5	0.4379609	0.332678177	0.100169984	0.071916734	0.10528272	.	ENSCAFG00000012748:LHPP	.
chr28	33991359	33991602	13	0.195975293	0.063465142	0.072635805	0.051501155	0.13251015	.	ENSCAFG00000012752:FAM53B	.
chr28	33991719	33991930	6	0.161894156	0.059637652	0.055010552	0.052499707	0.10225650	.	ENSCAFG00000012752:FAM53B	.
chr28	33995529	33995665	6	0.148603693	0.04364567	0.060194129	0.027436221	0.10495802	.	ENSCAFG00000012752:FAM53B	.
chr28	34000026	34000366	13	0.390374156	0.27978216	0.055071334	0.03884592	0.11059200	.	ENSCAFG00000012752:FAM53B	.
chr28	34321534	34321656	10	0.22947272	0.134670636	0.060907919	0.059895682	0.09480208	.	ENSCAFG00000012775:CTBP2	.
chr28	34504108	34504355	8	0.689903704	0.83450215	0.080267979	0.035154669	-0.14459845	.	.	.
chr28	35331875	35332102	7	0.439045129	0.338356431	0.136936983	0.13242379	0.10068870	.	ENSCAFG00000012986:ADAM12	.
chr28	36868641	36868682	5	0.181527175	0.052007706	0.065002142	0.041623323	0.12951947	.	ENSCAFG00000013204:PTPRE	.
chr28	36879475	36879551	5	0.272618515	0.118368093	0.077817324	0.052854828	0.15425042	.	ENSCAFG00000013204:PTPRE	.
chr28	36883481	36883567	11	0.330831686	0.205662964	0.078264689	0.06208271	0.12516872	.	ENSCAFG00000013204:PTPRE	.
chr28	36887668	36887845	8	0.388927952	0.272165292	0.114344509	0.100390069	0.11676266	.	ENSCAFG00000013204:PTPRE	.
chr28	36897785	36897932	6	0.241222433	0.104900443	0.065793736	0.060184203	0.13632199	.	ENSCAFG00000013204:PTPRE	.
chr28	40397652	40397838	5	0.620329569	0.704672376	0.067030838	0.054981505	-0.08434281	.	.	ENSCAFG00000043479:ENSCAFG00000043479
chr28	40502149	40502357	6	0.526970132	0.455901325	0.073145531	0.063637919	0.07106881	.	ENSCAFG00000011136:INPP5A	.
chr28	40502825	40502925	5	0.829216398	0.721391221	0.071926028	0.122840392	0.10782518	.	ENSCAFG00000011136:INPP5A	.
chr28	40503043	40503164	5	0.759818098	0.698352558	0.032417492	0.075919401	0.06146554	.	ENSCAFG00000011136:INPP5A	.
chr28	40870400	40870595	11	0.170965412	0.053617459	0.06814205	0.038748668	0.11734795	.	ENSCAFG00000030705:TUBGCP2	.
chr29	5484991	5485094	5	0.190109602	0.060588435	0.065990553	0.059560595	0.12952117	.	ENSCAFG00000006947:ATP6V1H	.
chr29	10293131	10293225	5	0.756408326	0.86786881	0.052007699	0.044474627	-0.11146048	.	.	.
chr29	28260256	28260571	11	0.326181015	0.1877998	0.067524766	0.03916151	0.13838121	.	ENSCAFG00000008430:PAG1	.
chr29	28301558	28301659	8	0.745596742	0.899481423	0.084533716	0.045799432	-0.15388468	.	.	.
chr29	31737313	31737346	5	0.281021208	0.126701261	0.090949056	0.069266406	0.15431995	.	.	ENSCAFG00000008628:E2F5
chr29	39893412	39893552	6	0.189636484	0.071458824	0.065918739	0.040765004	0.11817766	.	.	.
chr3	2098817	2098905	5	0.256099235	0.133621354	0.102387221	0.065537099	0.12247788	.	.	.
chr3	2394227	2394403	6	0.211750144	0.091132953	0.078416666	0.067795118	0.12061719	.	ENSCAFG00000007417:MAN2A1	.
chr3	2911774	2912033	10	0.833415611	0.931140969	0.054031274	0.041889599	-0.09772536	.	ENSCAFG00000007431:FER	.
chr3	4089386	4089534	7	0.202247649	0.080790361	0.070896021	0.056177435	0.12145729	.	.	ENSCAFG00000007436:FBXL17
chr3	11208574	11208674	5	0.736207916	0.86929379	0.073649831	0.049976317	-0.13308587	.	.	ENSCAFG00000043617:ENSCAFG00000043617
chr3	12682854	12682998	5	0.441608643	0.300138565	0.074525622	0.084667351	0.14147008	.	ENSCAFG00000007770:LNPEP	.
chr3	24319405	24319692	7	0.189941741	0.054123571	0.07161039	0.04498906	0.13581817	.	ENSCAFG00000008636:XRCC4	.
chr3	25519546	25519698	5	0.206786414	0.063845047	0.056572476	0.045919396	0.14294137	.	ENSCAFG00000034809:ENSCAFG00000034809	.
chr3	25527339	25527568	9	0.265733994	0.134356392	0.081740048	0.05027183	0.13137760	.	ENSCAFG00000034809:ENSCAFG00000034809	.
chr3	26907578	26907618	5	0.196724746	0.0562824	0.057009893	0.055402923	0.14044235	.	.	ENSCAFG00000049946:ENSCAFG00000049946
chr3	28229146	28229462	15	0.173700271	0.057362773	0.066455823	0.025380507	0.11633750	.	.	.
chr3	39845425	39845718	7	0.18649835	0.079126868	0.055765291	0.048312835	0.10737148	.	ENSCAFG00000010579:CHSY1	.
chr3	39851067	39851453	7	0.230136632	0.086293031	0.071547301	0.043742374	0.14384360	.	ENSCAFG00000010579:CHSY1	.
chr3	40825387	40825441	5	0.815431	0.909065908	0.060410352	0.026056843	-0.09363491	.	ENSCAFG00000010709:ADAMTS17	.
chr3	49124540	49124674	5	0.169239067	0.047158636	0.080451554	0.039040672	0.12208043	.	ENSCAFG00000011376:AKAP13	.
chr3	57118587	57118665	6	0.354740846	0.197882839	0.095658548	0.064144962	0.15685801	.	ENSCAFG00000013922:ARNT2	.
chr3	57457271	57457581	10	0.775311898	0.904659558	0.092513992	0.05736616	-0.12934766	.	ENSCAFG00000013979:BCL2A1	.
chr3	57473264	57473390	5	0.152831328	0.043214242	0.07210261	0.043803015	0.10961709	.	.	ENSCAFG00000013986:ENSCAFG00000013986
chr3	58113329	58113824	17	0.331272201	0.216461439	0.048342879	0.059951818	0.11481076	.	ENSCAFG00000014076:CTSH	.
chr3	58269590	58269723	6	0.783068123	0.90381405	0.061296589	0.056685815	-0.12074593	.	ENSCAFG00000014159:TBC1D2B	.
chr3	58283517	58283588	6	0.23531566	0.125759744	0.08709146	0.074478048	0.10955592	.	ENSCAFG00000014159:TBC1D2B	.
chr3	58797641	58797799	7	0.206680541	0.089973706	0.07250167	0.059844587	0.11670684	.	.	ENSCAFG00000046989:ENSCAFG00000046989
chr3	58804299	58804462	7	0.276498018	0.152624579	0.071147314	0.067177145	0.12387344	ENSCAFG00000014333:S100P	.	ENSCAFG00000014333:S100P
chr3	58804588	58804809	7	0.166441537	0.05050482	0.072564236	0.047034444	0.11593672	ENSCAFG00000014333:S100P	ENSCAFG00000014333:S100P	.
chr3	58980940	58981109	10	0.184387045	0.054332345	0.086739235	0.053614239	0.13005470	.	ENSCAFG00000014342:KIAA0232	.
chr3	61168412	61168559	7	0.191241342	0.073289425	0.06951503	0.047413536	0.11795192	.	ENSCAFG00000014682:HTT	.
chr3	61484958	61485233	6	0.184623839	0.050894935	0.072045509	0.042352239	0.13372890	.	.	ENSCAFG00000014836:TNIP2
chr3	61529915	61529995	8	0.170997988	0.056060931	0.084374421	0.043835095	0.11493706	.	ENSCAFG00000014836:TNIP2	.
chr3	62315496	62315655	6	0.248601668	0.130124904	0.048338892	0.035279224	0.11847676	.	ENSCAFG00000014993:FGFR3	.
chr3	66854509	66854631	6	0.149578916	0.045050986	0.080046455	0.030292727	0.10452793	.	ENSCAFG00000048775:ENSCAFG00000048775	.
chr3	69362280	69362458	7	0.214564122	0.097624924	0.080171002	0.060774351	0.11693920	.	.	.
chr3	69925848	69926149	6	0.147183888	0.039985558	0.064793528	0.043393276	0.10719833	.	ENSCAFG00000015700:STX18	.
chr3	72057785	72057881	5	0.299874751	0.175857258	0.07077449	0.067491128	0.12401749	.	ENSCAFG00000015898:RBM47	.
chr3	72319483	72319535	5	0.814371421	0.934164975	0.053249687	0.032635003	-0.11979355	.	ENSCAFG00000015929:N4BP2	.
chr3	74226506	74226765	6	0.164098359	0.049234412	0.062546939	0.0357422	0.11486395	.	ENSCAFG00000016208:TBC1D1	.
chr3	74313863	74314056	5	0.823151079	0.929094125	0.05684041	0.043259646	-0.10594305	.	ENSCAFG00000016208:TBC1D1	.
chr3	74670735	74670827	6	0.20496885	0.115164997	0.079738027	0.045128856	0.08980385	.	ENSCAFG00000016269:NWD2	.
chr3	84205294	84205336	7	0.192059385	0.053266851	0.104919577	0.045851616	0.13879253	.	ENSCAFG00000016387:RBPJ	.
chr3	84205625	84205740	6	0.150585933	0.037773921	0.070552181	0.028369312	0.11281201	.	ENSCAFG00000016387:RBPJ	.
chr3	84252771	84252882	6	0.357520404	0.197093847	0.080977938	0.061590254	0.16042656	.	ENSCAFG00000016387:RBPJ	.
chr3	84619927	84620234	11	0.210818444	0.080835829	0.066088628	0.054102875	0.12998262	.	ENSCAFG00000016402:SEL1L3	.
chr3	85873122	85873305	9	0.22053519	0.093082025	0.083828853	0.063906784	0.12745317	.	.	.
chr3	86191360	86191497	7	0.253915513	0.129750588	0.079599807	0.069987066	0.12416492	.	ENSCAFG00000016519:PPARGC1A	.
chr3	89040881	89040971	5	0.192588182	0.080687358	0.089600208	0.039314608	0.11190082	.	ENSCAFG00000016608:SLIT2	.
chr3	91376063	91376244	11	0.804775158	0.923586787	0.053008438	0.041209296	-0.11881163	.	.	ENSCAFG00000016687:CTBP1
chr3	91508185	91508243	7	0.206961432	0.093050899	0.06324858	0.045950018	0.11391053	.	ENSCAFG00000016706:SLC26A1	.
chr3	91537361	91537524	8	0.596924751	0.502448044	0.058465382	0.091272828	0.09447671	.	.	ENSCAFG00000016701:IDUA
chr3	91610624	91610697	5	0.858285789	0.75431187	0.045731115	0.108000454	0.10397392	.	ENSCAFG00000016710:TMEM175,ENSCAFG00000016743:GAK	.
chr30	5913567	5913755	7	0.756727904	0.868513823	0.073199521	0.046811215	-0.11178592	.	ENSCAFG00000008674:RASGRP1	.
chr30	6564832	6565127	6	0.3296679	0.186338664	0.067534842	0.068046919	0.14332924	ENSCAFG00000036551:NSCAFG00000036551	.	ENSCAFG00000036551:ENSCAFG00000036551
chr30	7522987	7523125	7	0.212577619	0.071085078	0.087851081	0.044914703	0.14149254	.	ENSCAFG00000009075:CCDC9B	.
chr30	7982086	7982283	6	0.254063146	0.120348712	0.069559628	0.058244486	0.13371443	.	ENSCAFG00000009365:SPINT1	.
chr30	11809493	11809601	10	0.207847322	0.053972772	0.084812473	0.033875925	0.15387455	.	.	ENSCAFG00000013745:BLOC1S6
chr30	25220070	25220289	5	0.243446619	0.104872698	0.07335135	0.052025389	0.13857392	.	.	ENSCAFG00000016686:ANXA2
chr30	27713128	27713300	6	0.525329387	0.399079551	0.076528354	0.071516428	0.12624984	.	.	ENSCAFG00000016978:LACTB
chr30	28040265	28040435	8	0.206633274	0.060314751	0.071721209	0.04723952	0.14631852	.	.	.
chr30	28208232	28208489	6	0.231211888	0.114111201	0.052541557	0.059715352	0.11710069	.	ENSCAFG00000017011:HERC1	.
chr30	29313448	29313522	5	0.233736385	0.090753037	0.052673216	0.046793169	0.14298335	.	ENSCAFG00000017109:ANKDD1A	.
chr30	30762619	30762710	6	0.203645835	0.069592991	0.077224373	0.044260135	0.13405284	.	ENSCAFG00000017304:SNAPC5	.
chr30	30769613	30769811	6	0.208924462	0.100043275	0.077592504	0.040973195	0.10888119	ENSCAFG00000021100:SNORD18,ENSCAFG00000021640:SNORD16,ENSCAFG00000026338:SNORD18	ENSCAFG00000017309:RPL4,ENSCAFG00000021640:SNORD16	.
chr30	31255420	31255559	7	0.80385406	0.91133055	0.061366493	0.044569726	-0.10747649	.	ENSCAFG00000017388:SMAD3	.
chr30	32294509	32294695	6	0.264509805	0.090548601	0.097483247	0.064173991	0.17396120	.	.	ENSCAFG00000017476:FEM1B
chr30	32988421	32988728	7	0.219335327	0.102843281	0.076763389	0.057295322	0.11649205	ENSCAFG00000047246:NSCAFG00000047246	ENSCAFG00000047246:ENSCAFG00000047246	.
chr30	32988957	32989063	5	0.183767706	0.065228625	0.081435413	0.060202187	0.11853908	.	ENSCAFG00000047246:ENSCAFG00000047246	.
chr30	33558186	33558221	5	0.188236703	0.056379055	0.063480107	0.047643404	0.13185765	.	ENSCAFG00000039630:ENSCAFG00000039630	.
chr30	33878175	33878430	5	0.201451249	0.086071463	0.077782395	0.069722834	0.11537979	.	ENSCAFG00000017589:TLE3	.
chr30	33935534	33935840	7	0.218052439	0.098898458	0.09097841	0.037688376	0.11915398	.	.	ENSCAFG00000041264:ENSCAFG00000041264
chr30	34152571	34152717	6	0.180688895	0.064097496	0.080624475	0.061664188	0.11659140	.	.	ENSCAFG00000040907:ENSCAFG00000040907
chr30	34175642	34175691	5	0.230556178	0.129728278	0.058679276	0.060058965	0.10082790	.	.	.
chr30	34182409	34182729	9	0.215872226	0.097171906	0.050547584	0.048832579	0.11870032	.	.	.
chr30	34243070	34243343	6	0.310553898	0.210842346	0.049622936	0.032125957	0.09971155	.	.	.
chr30	37536051	37536345	7	0.193405246	0.071568341	0.059245379	0.041414458	0.12183690	.	ENSCAFG00000017916:SEMA7A	.
chr30	37695946	37696005	7	0.478043068	0.360143917	0.077796477	0.099020693	0.11789915	ENSCAFG00000047060:NSCAFG00000047060	.	ENSCAFG00000047060:ENSCAFG00000047060
chr30	38050382	38050522	7	0.13187798	0.041559973	0.060990498	0.034873679	0.09031801	.	ENSCAFG00000017983:PPCDC	.
chr30	38051319	38051427	5	0.129263324	0.038246063	0.072386758	0.036714098	0.09101726	.	ENSCAFG00000017983:PPCDC	.
chr30	38054228	38054387	6	0.206002634	0.06147923	0.06479108	0.039260666	0.14452340	.	ENSCAFG00000017983:PPCDC	.
chr30	38064374	38064531	8	0.200521259	0.06777174	0.063796806	0.039731562	0.13274952	.	.	ENSCAFG00000017983:PPCDC
chr30	38233339	38233431	5	0.275047138	0.150668568	0.07903937	0.051951051	0.12437857	.	ENSCAFG00000018010:SIN3A	.
chr30	39266163	39266249	7	0.229529942	0.108752365	0.074744909	0.041638697	0.12077758	.	.	ENSCAFG00000044200:ENSCAFG00000044200
chr30	39299487	39299623	6	0.19080394	0.066612866	0.076801138	0.059463683	0.12419107	.	ENSCAFG00000018073:PSTPIP1	.
chr30	39312440	39312533	5	0.272930666	0.129650072	0.083295697	0.062864167	0.14328059	.	.	ENSCAFG00000045374:ENSCAFG00000045374
chr30	39312656	39312888	12	0.314157188	0.18658203	0.059976299	0.073067129	0.12757516	.	.	ENSCAFG00000045374:ENSCAFG00000045374
chr30	39316225	39316414	9	0.159982121	0.06123162	0.055793742	0.037840074	0.09875050	.	.	ENSCAFG00000045374:ENSCAFG00000045374
chr31	21543092	21543167	5	0.176569645	0.039680704	0.081544852	0.039654397	0.13688894	.	ENSCAFG00000008557:APP	.
chr31	26117381	26117527	7	0.835391673	0.935697217	0.05036722	0.036748519	-0.10030554	.	ENSCAFG00000008853:TIAM1	.
chr31	26195124	26195294	5	0.169019091	0.040215023	0.071523301	0.040626215	0.12880407	.	ENSCAFG00000008853:TIAM1	.
chr31	26829396	26829469	5	0.249351239	0.188162904	0.084454128	0.134803708	0.06118834	.	.	ENSCAFG00000008874:HUNK
chr31	27297232	27297397	6	0.234498031	0.122138999	0.076974378	0.051387839	0.11235903	.	ENSCAFG00000008998:CFAP298-TCP10L	.
chr31	27440371	27440620	12	0.174332685	0.051884188	0.064202735	0.039885536	0.12244850	ENSCAFG00000025084:PAXBP1	.	ENSCAFG00000025084:PAXBP1
chr31	29979255	29979504	5	0.168820884	0.045716654	0.067154009	0.035548962	0.12310423	.	ENSCAFG00000009559:RCAN1	.
chr31	30176009	30176146	7	0.194664931	0.05265742	0.093611403	0.051396332	0.14200751	.	ENSCAFG00000009596:RUNX1	.
chr31	30254007	30254174	7	0.202862375	0.088513423	0.074600565	0.063261982	0.11434895	.	ENSCAFG00000009596:RUNX1	.
chr31	30280572	30280768	7	0.121043478	0.032435729	0.043911747	0.03589698	0.08860775	.	ENSCAFG00000009596:RUNX1	.
chr31	30286033	30286177	6	0.474823714	0.375154764	0.034575587	0.082866171	0.09966895	.	ENSCAFG00000009596:RUNX1	.
chr31	30364162	30364593	18	0.168469609	0.046897428	0.083066847	0.038598487	0.12157218	.	ENSCAFG00000009596:RUNX1	.
chr31	30367637	30367911	8	0.39797106	0.285493026	0.059340418	0.064350395	0.11247803	.	ENSCAFG00000009596:RUNX1	.
chr31	33314933	33315023	5	0.178362005	0.047591858	0.073205562	0.035581946	0.13077015	.	.	.
chr31	34010502	34010647	6	0.264214719	0.121156076	0.097760957	0.058807305	0.14305864	.	ENSCAFG00000040468:ENSCAFG00000040468	.
chr31	35920801	35920920	6	0.191854001	0.0794275	0.071235973	0.049573219	0.11242650	.	ENSCAFG00000010167:MX2	.
chr31	36275956	36276139	8	0.14250711	0.051411031	0.074334058	0.045819009	0.09109608	.	ENSCAFG00000010223:PRDM15,ENSCAFG00000010228:C2CD2	.
chr31	36281240	36281311	6	0.237782465	0.120244626	0.078819472	0.068163523	0.11753784	.	ENSCAFG00000010223:PRDM15,ENSCAFG00000010228:C2CD2	.
chr31	36281769	36282036	7	0.25742354	0.106082776	0.085621368	0.060105483	0.15134076	.	ENSCAFG00000010223:PRDM15,ENSCAFG00000010228:C2CD2	.
chr31	36729767	36730032	9	0.177088096	0.051253464	0.078141667	0.040336957	0.12583463	.	ENSCAFG00000010372:TMPRSS3	.
chr31	36735950	36736082	5	0.772219298	0.883274383	0.061990499	0.04019294	-0.11105509	.	ENSCAFG00000010403:UBASH3A	.
chr31	36736819	36736992	5	0.670125315	0.790794741	0.092193781	0.077468684	-0.12066943	.	ENSCAFG00000010403:UBASH3A	.
chr31	36738450	36738705	5	0.745104848	0.883196667	0.072328263	0.057347996	-0.13809182	.	ENSCAFG00000010403:UBASH3A	.
chr31	36739053	36739130	7	0.810141046	0.914640881	0.079534054	0.056375768	-0.10449984	.	ENSCAFG00000010403:UBASH3A	.
chr31	37628373	37628458	5	0.168457309	0.04432782	0.083927676	0.034369377	0.12412949	.	ENSCAFG00000010614:HSF2BP	.
chr31	37656697	37656737	6	0.185626756	0.075322659	0.081958463	0.056455889	0.11030410	.	ENSCAFG00000010621:RRP1B	.
chr31	37684645	37684830	6	0.531459971	0.422656396	0.05941261	0.094746366	0.10880358	ENSCAFG00000031322:PDXK	.	ENSCAFG00000031322:PDXK
chr31	37685698	37685913	6	0.26592076	0.139848692	0.060818925	0.053230309	0.12607207	.	ENSCAFG00000031322:PDXK	.
chr31	37753675	37753859	6	0.223677736	0.124541068	0.071480282	0.054001116	0.09913667	.	.	ENSCAFG00000010646:RRP1
chr31	37836265	37836405	5	0.198918201	0.098953594	0.06551654	0.061479034	0.09996461	.	.	ENSCAFG00000010654:AGPAT3
chr31	37836507	37836621	7	0.222423195	0.116544009	0.071217836	0.069836783	0.10587919	.	.	ENSCAFG00000010654:AGPAT3
chr31	38158870	38159058	5	0.291493946	0.180174309	0.048694164	0.058644568	0.11131964	.	ENSCAFG00000010846:PFKL	.
chr31	38539163	38539248	5	0.146060189	0.043992613	0.093972362	0.032908932	0.10206758	.	ENSCAFG00000011039:ITGB2	.
chr31	39130125	39130244	5	0.164972873	0.062154259	0.07541778	0.044538272	0.10281861	.	ENSCAFG00000011907:PCBP3	.
chr31	39682422	39682604	7	0.356018127	0.246508093	0.069961252	0.053128351	0.10951003	.	.	ENSCAFG00000046312:DIP2A
chr31	39816159	39816409	8	0.185574726	0.061795422	0.072945591	0.048196006	0.12377930	.	ENSCAFG00000012237:PRMT2	.
chr32	926468	926667	5	0.250305571	0.093012228	0.078517316	0.061733207	0.15729334	.	.	ENSCAFG00000008622:ENSCAFG00000008622
chr32	7106782	7107199	13	0.227002755	0.078963515	0.063537803	0.049973269	0.14803924	.	.	.
chr32	20732473	20732531	5	0.776073439	0.891480067	0.062053849	0.072596357	-0.11540663	.	ENSCAFG00000010287:TSPAN5	.
chr32	21640032	21640252	6	0.224339554	0.088992221	0.098163665	0.046778736	0.13534733	.	.	.
chr32	21799450	21799548	5	0.811608979	0.92812712	0.067136562	0.03912371	-0.11651814	.	ENSCAFG00000010571:DAPP1	.
chr32	21799708	21799802	5	0.814415684	0.9387103	0.073484264	0.033537039	-0.12429462	.	ENSCAFG00000010571:DAPP1	.
chr32	24021093	24021210	6	0.825397412	0.929871758	0.058452896	0.048305688	-0.10447435	.	ENSCAFG00000010730:NFKB1	.
chr33	5415828	5415955	5	0.729366	0.846247	0.067605144	0.051703927	-0.11688100	.	.	.
chr33	7180876	7181032	5	0.373291609	0.259731214	0.075782514	0.077868383	0.11356040	.	ENSCAFG00000009327:ADGRG7	.
chr33	13095166	13095257	5	0.200107073	0.076083973	0.069480842	0.053408881	0.12402310	.	ENSCAFG00000009867:BBX	.
chr33	13436147	13436276	5	0.134808801	0.040741473	0.060537504	0.049190202	0.09406733	.	ENSCAFG00000009895:IFT57	.
chr33	18224670	18224810	5	0.203471874	0.063460957	0.066766272	0.045247349	0.14001092	.	.	ENSCAFG00000010750:ZDHHC23
chr33	18866537	18866740	5	0.275839342	0.146866225	0.070386943	0.061395466	0.12897312	.	.	.
chr33	23236196	23236366	6	0.38629763	0.29277998	0.083934882	0.099407829	0.09351765	.	ENSCAFG00000011012:PLA1A	.
chr33	23293606	23293855	7	0.214032466	0.117613157	0.05634821	0.054043794	0.09641931	.	ENSCAFG00000030985:POPDC2	.
chr33	29703373	29703555	5	0.281625575	0.145750388	0.08331347	0.065663812	0.13587519	.	ENSCAFG00000013050:PIGX	.
chr33	29933538	29933735	6	0.265359327	0.143617713	0.072481247	0.053732518	0.12174161	.	ENSCAFG00000013067:PAK2,ENSCAFG00000013094:SENP5,ENSCAFG00000013100:NCBP2	.
chr33	30362105	30362240	12	0.802250251	0.912337042	0.067250767	0.047269217	-0.11008679	.	.	ENSCAFG00000042068:ENSCAFG00000042068
chr33	30501189	30501284	5	0.195314403	0.062805883	0.056297067	0.05116545	0.13250852	.	ENSCAFG00000013368:APOD	.
chr33	30979928	30980166	6	0.167587875	0.052591196	0.072629222	0.048802547	0.11499668	.	ENSCAFG00000013432:XXYLT1	.
chr33	31054067	31054170	9	0.289481899	0.172549627	0.075812207	0.058790229	0.11693227	.	.	.
chr34	143442	143588	7	0.204886762	0.065959956	0.072684335	0.050100943	0.13892681	.	ENSCAFG00000008990:OTULIN	.
chr34	326042	326171	5	0.119128337	0.029847317	0.046563522	0.02982035	0.08928102	.	ENSCAFG00000009159:TRIO	.
chr34	4030975	4031077	5	0.172896715	0.04751425	0.084177288	0.041537978	0.12538246	.	ENSCAFG00000010064:CMBL	.
chr34	11169229	11169430	5	0.196299135	0.074869893	0.065874379	0.039305063	0.12142924	.	ENSCAFG00000010491:LPCAT1	.
chr34	11183983	11184279	9	0.145179339	0.047077519	0.049051951	0.042650603	0.09810182	.	ENSCAFG00000010491:LPCAT1	.
chr34	11245297	11245463	5	0.349524142	0.246896317	0.042664058	0.059456199	0.10262783	.	ENSCAFG00000010574:SLC6A3	.
chr34	11287445	11287677	11	0.170824445	0.065735613	0.065482841	0.042344242	0.10508883	ENSCAFG00000010739:TERT	.	ENSCAFG00000010739:TERT
chr34	11412595	11412830	8	0.130697883	0.048074722	0.054100664	0.038972945	0.08262316	.	ENSCAFG00000010793:SLC12A7	.
chr34	11415564	11415670	5	0.221453242	0.132274401	0.051746164	0.056705428	0.08917884	.	ENSCAFG00000010793:SLC12A7	.
chr34	19463878	19464061	5	0.295625361	0.146594779	0.076401676	0.068423827	0.14903058	.	.	.
chr34	20341364	20341653	8	0.822795643	0.929419222	0.067500716	0.045745587	-0.10662358	.	.	.
chr34	20964893	20965004	5	0.386676832	0.226012448	0.085045722	0.073097017	0.16066438	.	ENSCAFG00000013919:LPP	.
chr34	22968019	22968199	7	0.198857289	0.093516719	0.083367108	0.064122508	0.10534057	.	.	.
chr34	26033605	26033925	10	0.217144003	0.082275962	0.090637158	0.068560177	0.13486804	.	ENSCAFG00000014195:ENSCAFG00000014195	.
chr34	35536349	35536596	8	0.398642072	0.29028354	0.037914066	0.072299576	0.10835853	.	ENSCAFG00000015157:TNIK	.
chr34	36085873	36085969	8	0.236374982	0.121769044	0.069989049	0.05950378	0.11460594	.	ENSCAFG00000015246:PLD1	.
chr34	36323792	36324086	9	0.239947807	0.128366919	0.070236307	0.045525459	0.11158089	.	ENSCAFG00000015349:FNDC3B	.
chr34	36324224	36324400	6	0.192319641	0.058794432	0.071995466	0.057164971	0.13352521	.	ENSCAFG00000015349:FNDC3B	.
chr34	36370108	36370154	5	0.244438536	0.121982252	0.087182164	0.055845931	0.12245628	.	ENSCAFG00000015349:FNDC3B	.
chr34	40655576	40655749	6	0.33173464	0.221924961	0.063086755	0.061890204	0.10980968	.	ENSCAFG00000015543:TBL1XR1	.
chr34	40824286	40824347	7	0.228996471	0.076634031	0.086124371	0.058566984	0.15236244	.	.	.
chr34	40849714	40849807	5	0.196548845	0.066906527	0.069461813	0.068877	0.12964232	.	ENSCAFG00000032990:ENSCAFG00000032990	.
chr34	41076282	41076349	5	0.274309654	0.116650883	0.075384869	0.075294152	0.15765877	.	ENSCAFG00000040530:ENSCAFG00000040530	.
chr34	41093597	41093831	6	0.184648944	0.060775001	0.066657784	0.054649849	0.12387394	.	ENSCAFG00000040530:ENSCAFG00000040530	.
chr34	41148913	41148990	6	0.575921329	0.412615148	0.092919845	0.153594479	0.16330618	.	.	ENSCAFG00000040530:ENSCAFG00000040530
chr34	41378399	41378567	6	0.169118556	0.044050067	0.068148856	0.031872168	0.12506849	.	ENSCAFG00000048566:ENSCAFG00000048566	.
chr35	79349	79499	5	0.231939278	0.087023325	0.071959989	0.057332693	0.14491595	.	ENSCAFG00000009134:SPIDR	.
chr35	1057752	1057845	6	0.180918793	0.055373342	0.054078535	0.050624406	0.12554545	.	ENSCAFG00000009173:EXOC2	.
chr35	2079934	2080067	8	0.768045426	0.671439805	0.070521345	0.093352824	0.09660562	.	.	ENSCAFG00000050056:ENSCAFG00000050056
chr35	5334507	5334660	6	0.155239882	0.046410891	0.061383048	0.055172026	0.10882899	.	.	.
chr35	5803733	5803895	11	0.212826083	0.0825362	0.067101818	0.046816807	0.13028988	.	ENSCAFG00000009483:FARS2	.
chr35	6556526	6556602	5	0.255813553	0.095009338	0.087004027	0.061835871	0.16080421	.	ENSCAFG00000039445:ENSCAFG00000039445	.
chr35	6898176	6898341	5	0.165160065	0.040253667	0.057318027	0.036025682	0.12490640	.	.	ENSCAFG00000037541:ENSCAFG00000037541
chr35	6926908	6927009	6	0.353601956	0.195614188	0.074937955	0.067280593	0.15798777	.	ENSCAFG00000037541:ENSCAFG00000037541	.
chr35	7156654	7156818	7	0.22416517	0.086310763	0.071878643	0.040223861	0.13785441	.	ENSCAFG00000009527:RREB1	.
chr35	7173173	7173522	8	0.199172471	0.066830829	0.091030548	0.04827541	0.13234164	.	ENSCAFG00000009527:RREB1	.
chr35	7202721	7203063	9	0.284200206	0.159046961	0.072535981	0.046314473	0.12515324	.	ENSCAFG00000009527:RREB1	.
chr35	7206783	7206991	5	0.222221161	0.094895407	0.070584761	0.047261309	0.12732575	.	ENSCAFG00000009527:RREB1	.
chr35	7213403	7213539	7	0.215462885	0.10761897	0.074257145	0.05571372	0.10784392	.	ENSCAFG00000009527:RREB1	.
chr35	7223303	7223488	6	0.142249954	0.047675603	0.063289328	0.026587148	0.09457435	.	ENSCAFG00000009527:RREB1	.
chr35	10915573	10915720	6	0.29252103	0.165669066	0.07455489	0.038445735	0.12685196	.	ENSCAFG00000009773:NEDD9	.
chr35	11750136	11750275	6	0.439621326	0.293811117	0.088045275	0.060284183	0.14581021	.	.	ENSCAFG00000041289:ENSCAFG00000041289
chr35	11765342	11765613	7	0.181785818	0.055343343	0.074370769	0.034698234	0.12644247	.	.	ENSCAFG00000041289:ENSCAFG00000041289
chr35	11772944	11772992	5	0.261282392	0.130466733	0.096420553	0.069241865	0.13081566	.	.	.
chr35	12743555	12743682	7	0.420191669	0.304647109	0.069978412	0.06418751	0.11554456	.	.	ENSCAFG00000009809:PHACTR1
chr35	12823322	12823492	5	0.35195983	0.240040387	0.073572663	0.0539189	0.11191944	.	.	ENSCAFG00000009832:GFOD1
chr35	12924164	12924417	7	0.222664983	0.081344243	0.088774468	0.042060558	0.14132074	.	.	.
chr35	13297183	13297232	5	0.172911237	0.048592365	0.080795195	0.043136168	0.12431887	.	ENSCAFG00000044789:ENSCAFG00000044789	.
chr35	14170967	14171210	5	0.229878971	0.077578418	0.081243222	0.036193706	0.15230055	.	.	ENSCAFG00000046165:ENSCAFG00000046165
chr35	14178452	14179034	13	0.198832615	0.065028007	0.064372792	0.055758006	0.13380461	.	ENSCAFG00000046165:ENSCAFG00000046165	.
chr35	14536738	14536944	7	0.226637047	0.094237805	0.078302009	0.055158311	0.13239924	.	ENSCAFG00000009885:JARID2	.
chr35	14657707	14657899	8	0.248962393	0.127747829	0.067430903	0.058882712	0.12121456	.	ENSCAFG00000009885:JARID2	.
chr35	14663124	14663257	6	0.253478161	0.103251598	0.060407969	0.053988956	0.15022656	.	ENSCAFG00000009885:JARID2	.
chr35	15571301	15571613	9	0.740730181	0.883648106	0.066634089	0.046919012	-0.14291792	.	ENSCAFG00000009934:ATXN1	.
chr35	15639826	15640067	7	0.820560699	0.923469218	0.083522409	0.037589727	-0.10290852	.	ENSCAFG00000009934:ATXN1	.
chr35	15712064	15712208	6	0.787388008	0.891699536	0.055551665	0.063877727	-0.10431153	.	.	.
chr35	15789860	15790196	7	0.194519149	0.083896953	0.050739029	0.028371862	0.11062220	.	.	.
chr35	15808668	15808993	9	0.667356193	0.827477794	0.069898086	0.055442371	-0.16012160	.	.	ENSCAFG00000043448:ENSCAFG00000043448
chr35	17167809	17167913	5	0.210501454	0.088399157	0.090686094	0.053914791	0.12210230	.	ENSCAFG00000010192:RNF144B	.
chr35	19078291	19078365	5	0.133706427	0.031809989	0.080041808	0.020696298	0.10189644	.	ENSCAFG00000031036:E2F3	.
chr35	22554114	22554298	8	0.188021768	0.053181278	0.073350868	0.048517565	0.13484049	ENSCAFG00000010284:GPLD1	.	ENSCAFG00000010284:GPLD1
chr35	22560771	22561014	13	0.158218079	0.042422607	0.066041164	0.039539152	0.11579547	.	ENSCAFG00000010366:ALDH5A1	.
chr35	26399472	26399705	6	0.234978422	0.115714617	0.068812643	0.055637766	0.11926381	.	ENSCAFG00000024753:ENSCAFG00000024753	.
chr36	2672931	2673126	5	0.179524726	0.044709292	0.085879442	0.046688213	0.13481543	.	.	ENSCAFG00000009231:GPD2
chr36	2772319	2772499	5	0.616618967	0.505634622	0.049503584	0.058556252	0.11098435	.	ENSCAFG00000009231:GPD2	.
chr36	3458675	3458788	5	0.760981053	0.89148011	0.07446214	0.050784884	-0.13049906	.	ENSCAFG00000009258:CYTIP	.
chr36	3459486	3459707	9	0.733869537	0.88293789	0.069259691	0.056310678	-0.14906835	.	ENSCAFG00000009258:CYTIP	.
chr36	3763415	3763527	5	0.844560623	0.939857058	0.065809043	0.050889611	-0.09529644	.	ENSCAFG00000009287:ACVR1	.
chr36	4984208	4984323	6	0.195827747	0.066493214	0.072642153	0.037762784	0.12933453	.	ENSCAFG00000009370:TANC1	.
chr36	5655712	5655824	5	0.159427073	0.043322164	0.068371001	0.036070643	0.11610491	.	ENSCAFG00000023972:ENSCAFG00000023972	.
chr36	6086402	6086575	6	0.358764924	0.237373394	0.058059591	0.067588992	0.12139153	.	ENSCAFG00000009922:RBMS1	.
chr36	13919191	13919303	5	0.168515383	0.048816954	0.077549489	0.055716945	0.11969843	.	ENSCAFG00000012128:LRP2	.
chr36	17341595	17341702	5	0.853932925	0.778316	0.06875582	0.102243001	0.07561692	.	ENSCAFG00000013140:MAP3K20	.
chr36	17410713	17411119	10	0.20358746	0.078415091	0.059974222	0.062706846	0.12517237	.	ENSCAFG00000013140:MAP3K20	.
chr36	17995054	17995218	7	0.212130111	0.067164221	0.075826653	0.04475771	0.14496589	.	.	ENSCAFG00000049695:ENSCAFG00000049695
chr36	18001635	18001721	5	0.205875109	0.078987253	0.095136889	0.036302742	0.12688786	.	ENSCAFG00000049695:ENSCAFG00000049695	.
chr36	18129369	18129501	5	0.340323701	0.207103305	0.067667015	0.047940728	0.13322040	.	.	.
chr36	18653815	18654167	8	0.444181557	0.274143988	0.078288864	0.087430981	0.17003757	.	ENSCAFG00000013271:WIPF1	.
chr36	18681140	18681421	8	0.190728724	0.075506703	0.062060382	0.045371064	0.11522202	.	ENSCAFG00000013271:WIPF1	.
chr36	24370981	24371181	6	0.148093536	0.042986819	0.057423892	0.036231861	0.10510672	.	ENSCAFG00000014163:UBE2E3	.
chr36	24736420	24736479	5	0.184054918	0.053571696	0.095422099	0.051075108	0.13048322	.	ENSCAFG00000014193:CERKL	.
chr36	29473980	29474185	5	0.162243318	0.039521772	0.089926627	0.033198568	0.12272155	.	ENSCAFG00000014752:TFPI	.
chr37	317341	317459	5	0.218968449	0.084109527	0.05817482	0.049407124	0.13485892	.	ENSCAFG00000009343:SLC40A1	.
chr37	318465	318682	10	0.246053243	0.129251953	0.055551023	0.050263423	0.11680129	.	ENSCAFG00000009343:SLC40A1	.
chr37	328458	328598	6	0.400874679	0.2853502	0.061683357	0.072181665	0.11552448	.	ENSCAFG00000009343:SLC40A1	.
chr37	331997	332093	9	0.243283937	0.112300162	0.060930745	0.071698933	0.13098377	.	ENSCAFG00000009343:SLC40A1	.
chr37	485811	485937	5	0.230799459	0.123708684	0.075332916	0.044533832	0.10709077	.	ENSCAFG00000009373:ANKAR,ENSCAFG00000009380:OSGEPL1	.
chr37	942387	942472	5	0.185685617	0.052824539	0.065428001	0.047030447	0.13286108	.	ENSCAFG00000009467:HIBCH	.
chr37	942753	943027	8	0.300316617	0.188535626	0.070032113	0.05649766	0.11178099	.	ENSCAFG00000009467:HIBCH	.
chr37	1999152	1999375	6	0.186055673	0.04480595	0.080955745	0.040111792	0.14124972	.	.	.
chr37	6806069	6806308	5	0.722922868	0.859868967	0.071521276	0.040679616	-0.13694610	.	.	.
chr37	6806973	6807294	9	0.655864626	0.796362158	0.061611337	0.038243684	-0.14049753	.	.	.
chr37	14359469	14359619	7	0.178973705	0.077086631	0.064140069	0.042202705	0.10188707	.	ENSCAFG00000013191:NRP2	.
chr37	15717021	15717206	6	0.183134464	0.065790561	0.08184229	0.048128445	0.11734390	.	.	.
chr37	24967686	24967779	5	0.221585331	0.078320999	0.086767298	0.048173161	0.14326433	.	ENSCAFG00000014632:PNKD	.
chr37	25474947	25475147	8	0.412869095	0.319067431	0.081978262	0.09608114	0.09380166	.	.	ENSCAFG00000014987:WNT10A
chr37	25758611	25758763	6	0.193342136	0.086943591	0.066979467	0.055467185	0.10639854	.	ENSCAFG00000015093:ZFAND2B	.
chr37	28221913	28222182	6	0.157940351	0.050135488	0.062956828	0.041564301	0.10780486	.	ENSCAFG00000042643:ENSCAFG00000042643	.
chr37	28648070	28648187	5	0.327317341	0.20899713	0.059502173	0.049910074	0.11832021	.	ENSCAFG00000016094:FARSB	.
chr37	28904055	28904322	17	0.241135861	0.120278972	0.07281294	0.053306203	0.12085689	.	ENSCAFG00000029045:ACSL3	.
chr37	28904927	28905084	5	0.238924518	0.110116549	0.061863251	0.054654216	0.12880797	.	ENSCAFG00000029045:ACSL3	.
chr37	30334573	30334677	6	0.531058825	0.437644308	0.075742413	0.085230799	0.09341452	.	ENSCAFG00000016291:DLGAP2	.
chr38	1678053	1678163	7	0.191767373	0.067617895	0.080901617	0.051459914	0.12414948	.	ENSCAFG00000009999:DSTYK	.
chr38	2682598	2682729	6	0.411546099	0.274596487	0.067416132	0.063028773	0.13694961	.	ENSCAFG00000010224:ENSCAFG00000010224	.
chr38	2730360	2730568	5	0.168347351	0.083828908	0.051129991	0.044521997	0.08451844	.	ENSCAFG00000010224:ENSCAFG00000010224	.
chr38	2732820	2733020	5	0.644830842	0.498865743	0.089966917	0.080076589	0.14596510	.	ENSCAFG00000010224:ENSCAFG00000010224	.
chr38	15643686	15644034	9	0.188693266	0.059933641	0.079808432	0.057321183	0.12875963	.	.	.
chr38	16212745	16212858	5	0.172760595	0.062700186	0.084813536	0.048210538	0.11006041	.	ENSCAFG00000013641:DUSP10	.
chr38	16213001	16213215	9	0.181985157	0.051470333	0.069030141	0.043612505	0.13051482	.	ENSCAFG00000013641:DUSP10	.
chr38	18469343	18469599	7	0.208915895	0.094727246	0.065565981	0.060724821	0.11418865	.	ENSCAFG00000013289:PBX1	.
chr38	20351856	20352012	5	0.346427224	0.214107989	0.068604964	0.055605657	0.13231924	.	ENSCAFG00000013086:ENSCAFG00000013086	.
chr38	21666119	21666357	9	0.798109521	0.90873948	0.071081801	0.036248142	-0.11062996	.	ENSCAFG00000012579:SLAMF1	.
chr38	21931684	21931966	7	0.228402899	0.090487163	0.076243571	0.049158483	0.13791574	.	ENSCAFG00000012544:COPA	.
chr38	23014251	23014322	7	0.260289632	0.141230355	0.071662672	0.059472944	0.11905928	.	.	ENSCAFG00000011679:OR6K5
chr38	23694354	23694392	5	0.210448549	0.063872457	0.076590381	0.042653019	0.14657609	ENSCAFG00000046357:NSCAFG00000046357	.	ENSCAFG00000046357:ENSCAFG00000046357
chr38	23695108	23695240	8	0.274551425	0.136801589	0.070910578	0.063306507	0.13774984	ENSCAFG00000046357:NSCAFG00000046357	ENSCAFG00000046357:ENSCAFG00000046357	.
chr38	23748986	23749025	5	0.581529816	0.414014651	0.088756236	0.160815145	0.16751516	.	ENSCAFG00000011358:DISP1	.
chr38	23758403	23758612	6	0.80358348	0.727602409	0.115529322	0.108099318	0.07598107	.	ENSCAFG00000011358:DISP1	.
chr4	4035488	4035802	7	0.296353523	0.158862195	0.072882565	0.060475113	0.13749133	.	.	.
chr4	4035972	4036262	6	0.188039172	0.045015348	0.063486057	0.037530145	0.14302382	.	.	.
chr4	4840457	4840564	6	0.259790693	0.107741259	0.108961776	0.068630132	0.15204943	.	.	.
chr4	4843861	4844094	9	0.239762499	0.087386306	0.073043554	0.051177625	0.15237619	.	.	.
chr4	5107857	5108364	12	0.186969924	0.047533479	0.064516785	0.04854166	0.13943644	.	.	ENSCAFG00000038754:ENSCAFG00000038754
chr4	5237967	5238075	5	0.235701796	0.084669228	0.05653491	0.04235483	0.15103257	.	ENSCAFG00000045337:ENSCAFG00000045337	.
chr4	5441590	5441769	5	0.272793949	0.121375568	0.071914045	0.060881932	0.15141838	.	ENSCAFG00000011533:TARBP1	.
chr4	9170204	9170324	5	0.351013811	0.209098954	0.076989578	0.09090201	0.14191486	.	ENSCAFG00000012105:GALNT2	.
chr4	9293465	9293533	5	0.741154257	0.882664094	0.089057092	0.063616573	-0.14150984	.	.	.
chr4	13028520	13028683	7	0.179471715	0.050027862	0.08521067	0.038830812	0.12944385	.	ENSCAFG00000012932:RHOBTB1	.
chr4	14115362	14115389	5	0.840115516	0.93263896	0.059445497	0.071691326	-0.09252344	.	.	.
chr4	14422941	14423053	5	0.151507762	0.044766683	0.075381121	0.043173968	0.10674108	.	.	.
chr4	21267654	21267921	5	0.25071665	0.084447784	0.078674581	0.05699121	0.16626887	.	ENSCAFG00000014045:LRRC20	.
chr4	21448126	21448195	5	0.860431021	0.75604935	0.04077758	0.093872862	0.10438167	.	ENSCAFG00000014067:PALD1	.
chr4	22483756	22483872	5	0.834317702	0.927890108	0.056670574	0.036747993	-0.09357241	.	ENSCAFG00000014229:CDH23,ENSCAFG00000014354:VSIR	.
chr4	22509007	22509163	6	0.274825165	0.149678077	0.065580274	0.06099807	0.12514709	.	ENSCAFG00000014229:CDH23,ENSCAFG00000014354:VSIR	.
chr4	22572725	22572929	5	0.162274965	0.048204261	0.061371075	0.041668688	0.11407070	.	ENSCAFG00000014388:PSAP	.
chr4	22946139	22946351	7	0.200821599	0.065658847	0.069302858	0.068608424	0.13516275	.	ENSCAFG00000032469:DDIT4	.
chr4	25730318	25730446	7	0.209745499	0.06030256	0.067842473	0.054125589	0.14944294	.	ENSCAFG00000015441:LRMDA	.
chr4	27504468	27504529	5	0.221537486	0.090576484	0.079457128	0.075064063	0.13096100	.	ENSCAFG00000015465:KCNMA1	.
chr4	28685381	28685523	6	0.207678145	0.078867491	0.074788368	0.05837699	0.12881065	.	.	.
chr4	28813109	28813285	7	0.364727893	0.242019526	0.068944595	0.074334644	0.12270837	.	.	.
chr4	28819478	28819554	5	0.159693037	0.036706427	0.068746126	0.037919385	0.12298661	.	.	.
chr4	28862379	28862656	13	0.212386761	0.086770809	0.051541635	0.050087525	0.12561595	.	ENSCAFG00000015669:ZMIZ1	.
chr4	28968354	28968636	6	0.691744636	0.583475814	0.033194513	0.060586227	0.10826882	.	ENSCAFG00000015669:ZMIZ1	.
chr4	29042320	29042703	16	0.355355294	0.23153148	0.055912789	0.052311598	0.12382381	.	ENSCAFG00000015669:ZMIZ1	.
chr4	29265968	29266449	10	0.186603246	0.083557618	0.046583517	0.046176444	0.10304563	.	ENSCAFG00000015737:ANXA11	.
chr4	35587422	35587607	5	0.265224797	0.154547454	0.039461392	0.05806689	0.11067734	.	ENSCAFG00000016257:MCC	.
chr4	38764756	38765010	9	0.19699805	0.063953208	0.069002193	0.03680347	0.13304484	.	.	.
chr4	39559571	39559724	6	0.192772211	0.054087484	0.087991438	0.056540446	0.13868473	.	.	.
chr4	39873205	39873407	8	0.171492063	0.056593616	0.089907566	0.054371862	0.11489845	.	ENSCAFG00000016825:SH3PXD2B	.
chr4	52717965	52718157	5	0.422148672	0.316403238	0.074470506	0.06370612	0.10574543	.	ENSCAFG00000017357:ADAM19	.
chr4	58381876	58382095	5	0.212394087	0.070741994	0.072821421	0.040921939	0.14165209	.	.	ENSCAFG00000024140:SMIM3
chr4	58511428	58511566	5	0.205313515	0.084528415	0.081422812	0.04003776	0.12078510	.	ENSCAFG00000018091:SYNPO	.
chr4	60739704	60739806	6	0.176890868	0.045543243	0.082821298	0.044439516	0.13134762	.	.	.
chr4	69322373	69322495	5	0.187126826	0.059082193	0.076466233	0.044321894	0.12804463	.	.	.
chr4	69767334	69767451	5	0.164408299	0.04535581	0.060688298	0.049903882	0.11905249	.	ENSCAFG00000023062:FYB1	.
chr4	72699491	72699710	5	0.353168277	0.212346303	0.0693827	0.063247479	0.14082197	.	.	ENSCAFG00000018767:SPEF2
chr4	75322160	75322322	7	0.170082417	0.043084759	0.068940172	0.044857436	0.12699766	.	ENSCAFG00000018917:GOLPH3	.
chr4	86404818	86405169	13	0.301299739	0.185864849	0.0617319	0.059424219	0.11543489	.	.	.
chr4	86405288	86405474	5	0.177810585	0.053595035	0.051725283	0.045683015	0.12421555	.	.	.
chr5	1012950	1013058	6	0.243535586	0.128225896	0.073376753	0.050599156	0.11530969	ENSCAFG00000049618:NSCAFG00000049618	ENSCAFG00000029822:VPS26B,ENSCAFG00000049618:ENSCAFG00000049618	.
chr5	1013182	1013393	11	0.216193619	0.08130847	0.086368398	0.053872417	0.13488515	ENSCAFG00000049618:NSCAFG00000049618	ENSCAFG00000029822:VPS26B	.
chr5	1013582	1013714	8	0.223645829	0.108064274	0.058313748	0.043499946	0.11558155	ENSCAFG00000049618:NSCAFG00000049618	ENSCAFG00000029822:VPS26B	.
chr5	4725852	4726087	11	0.159752527	0.063815655	0.053468787	0.040811246	0.09593687	.	ENSCAFG00000010132:APLP2	.
chr5	4861918	4862149	9	0.23426672	0.112546558	0.070271997	0.054413144	0.12172016	.	.	ENSCAFG00000032248:U6
chr5	4985073	4985236	5	0.278513466	0.163140441	0.081964726	0.076560463	0.11537302	.	ENSCAFG00000010219:TMEM45B	.
chr5	5938337	5938393	5	0.162922394	0.068455195	0.067150982	0.072656168	0.09446720	.	ENSCAFG00000032412:FLI1	.
chr5	5993036	5993169	5	0.214867047	0.111388411	0.045297466	0.040442162	0.10347864	.	.	.
chr5	6026045	6026207	6	0.143537653	0.051952711	0.064734847	0.036213305	0.09158494	.	ENSCAFG00000040874:ENSCAFG00000040874	.
chr5	6095774	6095921	7	0.189210129	0.074867941	0.05655047	0.045037731	0.11434219	.	ENSCAFG00000010304:ETS1	.
chr5	6158976	6159180	7	0.782663468	0.911937605	0.075536792	0.05771755	-0.12927414	.	ENSCAFG00000010304:ETS1	.
chr5	6174787	6175554	30	0.783335988	0.906513111	0.062883034	0.05085665	-0.12317712	.	ENSCAFG00000010304:ETS1	.
chr5	10978238	10978365	7	0.268447697	0.129171316	0.075105382	0.064343821	0.13927638	ENSCAFG00000011584:GRAMD1B	.	ENSCAFG00000011584:GRAMD1B
chr5	11626648	11626824	6	0.160212732	0.055751849	0.058882008	0.047815302	0.10446088	.	.	.
chr5	14543396	14543539	6	0.326586977	0.203853939	0.075553233	0.0437562	0.12273304	.	ENSCAFG00000012042:USP2	.
chr5	15057049	15057202	9	0.681672553	0.856827853	0.120911655	0.05347714	-0.17515530	.	.	ENSCAFG00000044699:ENSCAFG00000044699
chr5	15447085	15447174	5	0.553031968	0.44886131	0.089776592	0.106128436	0.10417066	ENSCAFG00000012806:MPZL2	ENSCAFG00000012806:MPZL2	.
chr5	16403744	16403944	7	0.127875622	0.033015337	0.052789119	0.034633723	0.09486029	.	ENSCAFG00000013202:SIDT2	.
chr5	16714307	16714563	7	0.193447779	0.051145908	0.066829409	0.047616564	0.14230187	.	ENSCAFG00000013258:SIK3	.
chr5	21671367	21671418	7	0.784521594	0.919740729	0.053788992	0.04634908	-0.13521913	.	ENSCAFG00000014213:POU2AF1	.
chr5	29032574	29032647	5	0.293185962	0.171146194	0.052054933	0.074423726	0.12203977	.	.	ENSCAFG00000023335:MMP8
chr5	29036297	29036378	5	0.243887403	0.090545084	0.087675757	0.056479548	0.15334232	.	ENSCAFG00000023335:MMP8	.
chr5	29072217	29072412	5	0.141246419	0.039069413	0.050457532	0.042243498	0.10217701	.	.	ENSCAFG00000015066:MMP27
chr5	29230040	29230288	16	0.702801605	0.857775015	0.07733726	0.055863849	-0.15497341	.	ENSCAFG00000030873:ENSCAFG00000030873	.
chr5	30566432	30566852	8	0.227826342	0.120998536	0.053224942	0.040178419	0.10682781	.	ENSCAFG00000015292:SMTNL2	.
chr5	30720867	30721073	7	0.228961394	0.084442428	0.083210853	0.055399153	0.14451897	.	ENSCAFG00000015422:KIAA0753	.
chr5	31069946	31070245	7	0.185245275	0.058214801	0.073254172	0.040658058	0.12703047	.	.	.
chr5	31514859	31515040	6	0.187802583	0.107636587	0.09109993	0.086470139	0.08016600	.	.	ENSCAFG00000043349:ENSCAFG00000043349
chr5	31589292	31589414	7	0.191683615	0.056838	0.068988626	0.057207668	0.13484562	.	.	ENSCAFG00000028732:ZFP3
chr5	31866560	31866817	8	0.246398114	0.104395292	0.065788538	0.056979822	0.14200282	.	.	ENSCAFG00000015914:PELP1
chr5	32398126	32398289	5	0.450964212	0.355040466	0.080093955	0.084735707	0.09592375	.	ENSCAFG00000016341:ZBTB4	.
chr5	32482330	32482568	5	0.173726283	0.058013195	0.112497682	0.049425269	0.11571309	ENSCAFG00000016618:TNFSF13	.	ENSCAFG00000016618:TNFSF13
chr5	32716049	32716226	5	0.175952175	0.061120119	0.077565992	0.049270117	0.11483206	.	.	ENSCAFG00000046189:ENSCAFG00000046189
chr5	32749679	32749801	5	0.173183257	0.052654836	0.085750879	0.051312482	0.12052842	.	ENSCAFG00000016859:CHD3	.
chr5	34433332	34433464	6	0.229028556	0.082353799	0.068467097	0.060796578	0.14667476	.	ENSCAFG00000017455:GAS7	.
chr5	34434708	34434930	5	0.296191267	0.174858006	0.059636665	0.050153256	0.12133326	.	ENSCAFG00000017455:GAS7	.
chr5	34438666	34438858	7	0.238999649	0.101260247	0.081077395	0.045587448	0.13773940	.	ENSCAFG00000017455:GAS7	.
chr5	34470210	34470381	6	0.140422156	0.044245765	0.056172443	0.035585497	0.09617639	.	.	.
chr5	37930381	37930560	7	0.212809917	0.060231174	0.101802327	0.059228859	0.15257874	.	ENSCAFG00000017899:COX10	.
chr5	37931673	37931794	5	0.178451271	0.048062749	0.085753055	0.036369675	0.13038852	.	ENSCAFG00000017899:COX10	.
chr5	39880453	39880604	5	0.322702668	0.175133335	0.083304232	0.060015058	0.14756933	.	ENSCAFG00000018074:TTC19,ENSCAFG00000018076:ZSWIM7	.
chr5	40511139	40511258	7	0.425791648	0.371010035	0.118755743	0.116353831	0.05478161	.	ENSCAFG00000018151:SLC47A2	.
chr5	41680853	41681010	5	0.197570584	0.068696703	0.09387548	0.063442632	0.12887388	.	ENSCAFG00000018436:SREBF1	.
chr5	41893186	41893368	5	0.214638558	0.076990317	0.077996732	0.050810394	0.13764824	.	ENSCAFG00000028791:PEMT	.
chr5	41987701	41987835	5	0.208002021	0.060651241	0.101228497	0.055131743	0.14735078	.	.	ENSCAFG00000018452:MED9
chr5	41988781	41988885	5	0.208680882	0.065473773	0.077232144	0.047660642	0.14320711	.	.	ENSCAFG00000018452:MED9
chr5	42685650	42685707	6	0.184459096	0.054157069	0.057762445	0.052302275	0.13030203	ENSCAFG00000018526:TMEM11	.	ENSCAFG00000018526:TMEM11
chr5	48584690	48584752	5	0.175303577	0.053856154	0.073083328	0.050248648	0.12144742	.	ENSCAFG00000023117:NFIA	.
chr5	48734103	48734223	5	0.257082539	0.11550581	0.092520976	0.057465692	0.14157673	.	ENSCAFG00000023117:NFIA	.
chr5	50835188	50835291	7	0.19937219	0.075748083	0.067663259	0.042635864	0.12362411	.	.	.
chr5	50836720	50836915	8	0.160276247	0.043181756	0.077277037	0.03709727	0.11709449	.	.	.
chr5	54749788	54749912	5	0.262366651	0.116709146	0.067951369	0.048982899	0.14565750	.	ENSCAFG00000019045:SSBP3	.
chr5	54773342	54773586	6	0.203683561	0.110023745	0.04714803	0.032583945	0.09365982	.	ENSCAFG00000019045:SSBP3	.
chr5	54925056	54925167	6	0.315072233	0.205237836	0.057777165	0.051592185	0.10983440	.	ENSCAFG00000019056:TCEANC2	.
chr5	56726965	56727091	5	0.208377734	0.077930313	0.078413992	0.061720593	0.13044742	.	ENSCAFG00000019223:SLC35E2B	.
chr5	57954899	57954944	9	0.17647543	0.052197969	0.072378111	0.04189343	0.12427746	.	ENSCAFG00000019473:PRDM16	.
chr5	60736864	60737026	7	0.16593365	0.04744921	0.052647653	0.047547166	0.11848444	.	ENSCAFG00000019650:CAMTA1	.
chr5	61681668	61681747	6	0.150664474	0.040216978	0.070071736	0.035285863	0.11044750	.	ENSCAFG00000046868:ENSCAFG00000046868	.
chr5	63651025	63651216	7	0.16247375	0.048187235	0.050615036	0.039513942	0.11428652	ENSCAFG00000047563:NSCAFG00000047563	ENSCAFG00000049719:ENSCAFG00000049719	.
chr5	64541827	64541970	5	0.18295869	0.069572762	0.07745592	0.067526257	0.11338593	.	ENSCAFG00000019861:GALNS	.
chr5	66854817	66854988	5	0.181049401	0.05159231	0.084519625	0.043059254	0.12945709	.	.	.
chr5	67138492	67138690	7	0.219151235	0.068194018	0.091632977	0.043953269	0.15095722	.	ENSCAFG00000019928:GSE1	.
chr5	67230090	67230188	5	0.194021281	0.103590848	0.051229944	0.049116075	0.09043043	.	.	.
chr5	67313813	67313941	6	0.279671084	0.183802903	0.048055351	0.042305439	0.09586818	.	ENSCAFG00000048505:ENSCAFG00000048505	.
chr5	67452773	67452930	5	0.236773695	0.111324528	0.06194726	0.052892046	0.12544917	.	.	.
chr5	67729338	67729661	15	0.164106523	0.046372846	0.056295568	0.039156994	0.11773368	.	.	ENSCAFG00000019946:USP10
chr5	67764364	67764500	6	0.195252307	0.061321902	0.061895864	0.051345905	0.13393041	.	ENSCAFG00000019946:USP10	.
chr5	67783158	67783314	6	0.245135308	0.098885682	0.071513614	0.049096926	0.14624963	.	ENSCAFG00000019946:USP10	.
chr5	67908250	67908367	5	0.292011556	0.149787955	0.093084677	0.053932682	0.14222360	.	ENSCAFG00000032529:COTL1	.
chr5	68490888	68491109	5	0.705835281	0.823141783	0.071599102	0.036454954	-0.11730650	.	.	ENSCAFG00000019974:CDH13
chr5	70340699	70340840	6	0.218886867	0.090323719	0.078961187	0.054788457	0.12856315	.	ENSCAFG00000019997:CMIP	.
chr5	70784307	70784525	6	0.221866309	0.090731163	0.081113606	0.053665328	0.13113515	.	ENSCAFG00000020016:ATMIN	.
chr5	72256173	72256496	11	0.811361249	0.921362833	0.060668204	0.026815685	-0.11000158	.	.	.
chr5	72948432	72948633	7	0.244144968	0.109136327	0.074386517	0.062952334	0.13500864	.	ENSCAFG00000020031:WWOX	.
chr5	72949819	72950043	7	0.19409358	0.071675825	0.069111182	0.041289072	0.12241776	.	ENSCAFG00000020031:WWOX	.
chr5	75447523	75447701	6	0.271885036	0.166599664	0.049619309	0.059680791	0.10528537	.	.	ENSCAFG00000020077:CFDP1
chr5	76602612	76602735	5	0.245034479	0.107556647	0.077455753	0.041620194	0.13747783	.	ENSCAFG00000020152:IL34	.
chr5	77794920	77795063	6	0.291234153	0.164993678	0.078841555	0.077585556	0.12624048	ENSCAFG00000020220:NSCAFG00000020220	.	ENSCAFG00000020220:ENSCAFG00000020220
chr5	78500023	78500143	6	0.241529683	0.131574599	0.095667894	0.057124496	0.10995508	.	ENSCAFG00000020243:ZFHX3	.
chr5	78767551	78767648	5	0.182870575	0.05892706	0.084953408	0.046728352	0.12394351	.	.	.
chr5	79963459	79963927	15	0.214723215	0.094513011	0.069312852	0.065078947	0.12021020	.	ENSCAFG00000020251:NOB1	.
chr5	80885820	80885885	5	0.215389948	0.102926345	0.079980839	0.047489252	0.11246360	.	ENSCAFG00000020303:CDH3	.
chr5	83090571	83090667	6	0.699583574	0.829357833	0.088755436	0.042513847	-0.12977426	.	.	ENSCAFG00000046021:ENSCAFG00000046021
chr6	7286269	7286375	6	0.376829349	0.260581669	0.076631354	0.084898087	0.11624768	.	ENSCAFG00000013467:POR	.
chr6	7298895	7299062	6	0.199705103	0.073612609	0.069642558	0.041292579	0.12609249	.	ENSCAFG00000013467:POR	.
chr6	7303240	7303533	7	0.307944897	0.179052901	0.049020073	0.066648381	0.12889200	.	ENSCAFG00000013467:POR	.
chr6	7598856	7598982	5	0.181023266	0.057940362	0.068674581	0.050643364	0.12308290	.	.	ENSCAFG00000013648:ZP3
chr6	8258373	8258595	11	0.16471484	0.042009064	0.081092175	0.046452904	0.12270578	.	.	.
chr6	9978260	9978429	6	0.241630994	0.094329671	0.08560952	0.059607283	0.14730132	.	.	ENSCAFG00000031787:ZNF655
chr6	11059444	11059775	15	0.206810668	0.068037393	0.088555577	0.051129341	0.13877327	.	ENSCAFG00000015362:BRI3	.
chr6	12912682	12912802	5	0.188285689	0.064147641	0.072805576	0.058622845	0.12413805	.	ENSCAFG00000016111:FOXK1	.
chr6	12950761	12951062	8	0.257536709	0.123065357	0.059363247	0.050991065	0.13447135	.	.	.
chr6	14699945	14700117	5	0.753107541	0.843695851	0.06347749	0.061721966	-0.09058831	.	.	ENSCAFG00000016406:CHST12
chr6	14996602	14996718	6	0.195531272	0.072685865	0.067443047	0.047408273	0.12284541	.	ENSCAFG00000016463:MAD1L1	.
chr6	15948237	15948396	5	0.166616812	0.035179601	0.072431238	0.01919323	0.13143721	.	ENSCAFG00000011344:ADAP1	.
chr6	16211360	16211510	5	0.26132096	0.133821791	0.087081769	0.064289465	0.12749917	.	ENSCAFG00000011233:PRKAR1B	.
chr6	19353866	19353950	5	0.173408458	0.050575938	0.076641828	0.051392642	0.12283252	.	ENSCAFG00000017447:IL4R,ENSCAFG00000017462:NSMCE1	.
chr6	26806070	26806123	5	0.259392073	0.128272972	0.089171077	0.053311943	0.13111910	.	ENSCAFG00000018177:XYLT1	.
chr6	26943061	26943196	5	0.164542635	0.051893446	0.073308266	0.041220358	0.11264919	.	ENSCAFG00000018177:XYLT1	.
chr6	26943313	26943414	5	0.146826123	0.041063633	0.066813744	0.038183137	0.10576249	.	ENSCAFG00000018177:XYLT1	.
chr6	26984944	26985088	7	0.299060682	0.189340706	0.113687068	0.096400966	0.10971998	.	ENSCAFG00000018177:XYLT1	.
chr6	27024719	27025003	9	0.156025901	0.040800097	0.076141894	0.035557255	0.11522580	.	ENSCAFG00000018177:XYLT1	.
chr6	27970991	27971225	7	0.278557081	0.129650241	0.074826546	0.059153024	0.14890684	.	ENSCAFG00000018208:ABCC1	.
chr6	28183450	28183666	7	0.207366815	0.095732646	0.057757323	0.061509139	0.11163417	.	ENSCAFG00000018560:MYH11,ENSCAFG00000018722:NDE1	.
chr6	31187424	31187549	9	0.406095253	0.260681002	0.083013449	0.075449212	0.14541425	.	ENSCAFG00000045554:ENSCAFG00000045554	.
chr6	31192970	31193129	5	0.681581293	0.537633457	0.058741887	0.109326888	0.14394784	.	ENSCAFG00000045554:ENSCAFG00000045554	.
chr6	31222553	31222604	5	0.250426539	0.129228442	0.085639616	0.097294825	0.12119810	.	.	ENSCAFG00000030466:ENSCAFG00000030466
chr6	31754661	31754751	5	0.790540705	0.9148536	0.06308787	0.046683193	-0.12431289	.	ENSCAFG00000018920:CLEC16A	.
chr6	31900988	31901292	6	0.237215882	0.108519247	0.066958348	0.058513126	0.12869663	.	ENSCAFG00000018947:NUBP1	.
chr6	31901453	31901708	13	0.271245933	0.144317877	0.071120802	0.053025015	0.12692806	.	ENSCAFG00000018947:NUBP1	.
chr6	31904422	31904582	6	0.171637979	0.042795676	0.079709946	0.03439887	0.12884230	.	ENSCAFG00000018947:NUBP1	.
chr6	36534230	36534319	6	0.177656041	0.074358387	0.075934682	0.041518259	0.10329765	.	ENSCAFG00000019134:PPL	.
chr6	36666450	36666620	7	0.190272405	0.066673864	0.076503596	0.046200497	0.12359854	.	ENSCAFG00000019195:C6H16orf71	.
chr6	36769163	36769597	14	0.226237723	0.09656924	0.078870515	0.038387858	0.12966848	ENSCAFG00000019201:MGRN1	ENSCAFG00000019201:MGRN1	.
chr6	36769725	36769903	5	0.230440452	0.114787384	0.059532801	0.038941845	0.11565307	ENSCAFG00000019201:MGRN1	.	ENSCAFG00000019201:MGRN1
chr6	37082265	37082387	7	0.259228756	0.104506044	0.060069473	0.055182155	0.15472271	.	ENSCAFG00000019227:GLIS2	.
chr6	38498077	38498344	13	0.28393992	0.169496959	0.074762946	0.05418684	0.11444296	.	ENSCAFG00000019358:PDPK1	.
chr6	38521349	38521529	6	0.266000159	0.138485347	0.0675241	0.069778314	0.12751481	.	ENSCAFG00000019360:ENSCAFG00000019360,ENSCAFG00000019363:ATP6V0C	.
chr6	38802669	38802753	5	0.168320727	0.046763155	0.084742701	0.05004582	0.12155757	.	ENSCAFG00000019418:TRAF7	.
chr6	38984620	38984776	7	0.233703895	0.115152421	0.096958958	0.052305008	0.11855147	.	ENSCAFG00000044942:MSRB1	.
chr6	39413190	39413474	7	0.379070158	0.282724182	0.078531816	0.066007567	0.09634598	.	ENSCAFG00000019583:GNPTG,ENSCAFG00000019585:TSR3	.
chr6	39687078	39687256	9	0.182987563	0.052195884	0.078569222	0.046424742	0.13079168	.	ENSCAFG00000031449:UBE2I,ENSCAFG00000041176:ENSCAFG00000041176	.
chr6	39723440	39723636	6	0.798306	0.915281869	0.07610286	0.041204391	-0.11697587	.	ENSCAFG00000019603:LMF1,ENSCAFG00000031449:UBE2I,ENSCAFG00000041176:ENSCAFG00000041176	.
chr6	39958973	39959041	6	0.154219787	0.053523298	0.066832627	0.057389928	0.10069649	.	.	.
chr6	40261667	40261740	5	0.156605267	0.05543381	0.04380002	0.038389798	0.10117146	.	ENSCAFG00000019687:FAM234A,ENSCAFG00000032615:ENSCAFG00000032615	.
chr6	42539795	42539873	5	0.165434748	0.047121436	0.06720529	0.050415027	0.11831331	.	.	ENSCAFG00000019839:PSRC1
chr6	48858853	48858923	6	0.165627546	0.050893582	0.068883477	0.049566082	0.11473396	ENSCAFG00000035471:NSCAFG00000035471	.	ENSCAFG00000035471:ENSCAFG00000035471
chr6	54580352	54580534	5	0.158201133	0.054121148	0.05964506	0.035108802	0.10407998	.	.	.
chr6	54584941	54585075	5	0.208528085	0.079358994	0.076149081	0.056175523	0.12916909	.	.	.
chr6	54607832	54608068	9	0.235867233	0.078148846	0.085251147	0.052081491	0.15771839	.	.	.
chr6	54650414	54650779	10	0.219254592	0.07515834	0.089552657	0.036019964	0.14409625	.	.	.
chr6	56476677	56476823	6	0.159573544	0.047336861	0.061373978	0.027624943	0.11223668	.	ENSCAFG00000020154:GFI1	.
chr6	59012675	59012793	5	0.745260926	0.89443552	0.078685166	0.054236751	-0.14917459	.	.	ENSCAFG00000024650:LRRC8B
chr6	69300623	69300713	5	0.206352129	0.082485459	0.083688278	0.060443553	0.12386667	.	ENSCAFG00000020380:AK5	.
chr6	74914176	74914246	5	0.207047532	0.083114603	0.060450851	0.04693546	0.12393293	.	.	.
chr6	75477665	75477775	7	0.227782947	0.104707629	0.079141711	0.06114478	0.12307532	.	ENSCAFG00000020423:SRSF11	.
chr6	75477894	75478178	8	0.182958841	0.074369435	0.063186183	0.05033627	0.10858941	.	ENSCAFG00000020423:SRSF11	.
chr6	77056260	77056423	6	0.185535531	0.077034749	0.062446481	0.039858133	0.10850078	.	ENSCAFG00000020432:WLS	.
chr7	224961	225101	6	0.174619993	0.072464881	0.059725229	0.047682491	0.10215511	.	.	ENSCAFG00000010337:ENSCAFG00000010337
chr7	1407602	1407757	5	0.192551595	0.084080809	0.073941082	0.04182614	0.10847079	.	ENSCAFG00000029227:CSRP1	.
chr7	5753504	5753702	6	0.179560262	0.049960774	0.076267845	0.036144042	0.12959949	ENSCAFG00000029661:CFHR5	.	ENSCAFG00000029661:CFHR5
chr7	5869092	5869147	5	0.174477859	0.046381513	0.082136688	0.035691737	0.12809635	.	ENSCAFG00000011429:DYRK3	.
chr7	5869409	5869634	6	0.359082647	0.204128519	0.067643398	0.064026856	0.15495413	.	ENSCAFG00000011429:DYRK3	.
chr7	5870666	5870827	5	0.3913171	0.233370596	0.071958503	0.085247092	0.15794650	.	ENSCAFG00000011429:DYRK3	.
chr7	5871017	5871339	10	0.309666893	0.17467504	0.066087452	0.064431594	0.13499185	.	ENSCAFG00000011429:DYRK3	.
chr7	5871965	5872155	7	0.262044645	0.126424425	0.067365836	0.058497417	0.13562022	.	ENSCAFG00000011429:DYRK3	.
chr7	6057943	6058176	7	0.746919117	0.873947589	0.07605859	0.040138438	-0.12702847	.	ENSCAFG00000011474:FCMR	.
chr7	6064767	6064996	5	0.727337094	0.838651804	0.090072294	0.067575832	-0.11131471	ENSCAFG00000011474:FCMR	.	ENSCAFG00000011474:FCMR
chr7	6065656	6065720	5	0.802872388	0.922823669	0.079400857	0.051412363	-0.11995128	.	.	ENSCAFG00000011474:FCMR
chr7	6160624	6160722	6	0.175128812	0.053537407	0.153229279	0.031516042	0.12159140	.	.	ENSCAFG00000011523:C7H1orf116
chr7	6201347	6201472	5	0.196832324	0.069760216	0.067695517	0.051218719	0.12707211	.	ENSCAFG00000011550:PFKFB2	.
chr7	8334138	8334458	9	0.175453978	0.062275322	0.058906871	0.036619986	0.11317866	.	.	ENSCAFG00000030095:G0S2
chr7	9786892	9786970	5	0.799393295	0.91140858	0.052362955	0.047490855	-0.11201529	.	ENSCAFG00000012107:RCOR3	.
chr7	9835096	9835232	7	0.695191123	0.833066167	0.094539538	0.075990272	-0.13787504	.	.	ENSCAFG00000012120:TRAF5
chr7	10055361	10055533	6	0.776287588	0.903806558	0.07435326	0.052599098	-0.12751897	.	ENSCAFG00000045830:ENSCAFG00000045830	.
chr7	10059894	10060243	10	0.368916513	0.272078467	0.07455807	0.085291041	0.09683805	.	ENSCAFG00000045830:ENSCAFG00000045830	.
chr7	10172038	10172195	5	0.391558908	0.28510133	0.061426916	0.069035168	0.10645758	.	ENSCAFG00000012155:LPGAT1	.
chr7	10205303	10205463	6	0.23285864	0.100763222	0.088850813	0.063085574	0.13209542	.	.	ENSCAFG00000043895:ENSCAFG00000043895
chr7	10847877	10848052	6	0.136856879	0.030315299	0.067052754	0.022919433	0.10654158	.	ENSCAFG00000032161:BATF3	.
chr7	11156598	11156777	5	0.195964499	0.070508986	0.057842775	0.052576985	0.12545551	.	ENSCAFG00000012413:RPS6KC1	.
chr7	20754233	20754358	6	0.35717616	0.231100202	0.083539837	0.061937466	0.12607596	.	.	ENSCAFG00000013935:FAM20B
chr7	21113824	21113978	6	0.746933729	0.878947386	0.077779516	0.039491521	-0.13201366	.	.	.
chr7	21128138	21128295	6	0.721394895	0.85819173	0.078006735	0.051796554	-0.13679684	.	.	.
chr7	28775645	28775881	6	0.196692199	0.075273794	0.071227631	0.039283729	0.12141840	.	ENSCAFG00000015126:SCYL3	.
chr7	34605389	34605620	8	0.161549439	0.044774614	0.059368811	0.036788247	0.11677482	.	ENSCAFG00000015803:SDCCAG8	.
chr7	35880560	35880765	6	0.329577901	0.248371017	0.098697215	0.066097623	0.08120688	.	.	ENSCAFG00000046183:ENSCAFG00000046183
chr7	38095781	38095859	5	0.210908092	0.097618147	0.074125004	0.055483764	0.11328995	.	ENSCAFG00000016023:COQ8A	.
chr7	38098984	38099143	7	0.250764046	0.12835311	0.062512168	0.066638667	0.12241094	.	ENSCAFG00000016023:COQ8A	.
chr7	38100446	38100711	10	0.346010241	0.221755693	0.075249193	0.077944009	0.12425455	.	ENSCAFG00000016023:COQ8A	.
chr7	38466959	38467124	5	0.193467618	0.054414746	0.094366234	0.035873469	0.13905287	.	.	.
chr7	39114348	39114576	5	0.210514642	0.082331175	0.077053464	0.044256809	0.12818347	.	ENSCAFG00000016185:ENAH	.
chr7	39758705	39758815	8	0.182193954	0.064395968	0.078298561	0.040139564	0.11779799	.	ENSCAFG00000016325:CNIH3	.
chr7	40150328	40150546	10	0.354237451	0.238524992	0.086560799	0.07101376	0.11571246	.	ENSCAFG00000016381:DEGS1	.
chr7	40415955	40415989	6	0.745852886	0.911620092	0.09405029	0.036734832	-0.16576721	.	ENSCAFG00000016432:CAPN8	.
chr7	41036812	41036964	5	0.245478044	0.114352322	0.080996901	0.044919952	0.13112572	.	ENSCAFG00000016484:ARHGEF11	.
chr7	41074188	41074412	7	0.148198536	0.040858602	0.063550548	0.03351702	0.10733993	.	ENSCAFG00000016484:ARHGEF11	.
chr7	41074703	41074847	7	0.26371587	0.141252213	0.07544229	0.05993345	0.12246366	.	ENSCAFG00000016484:ARHGEF11	.
chr7	43357904	43358128	5	0.180141281	0.071876498	0.06863425	0.055179664	0.10826478	.	ENSCAFG00000017453:INTS3,ENSCAFG00000017511:NPR1	.
chr7	43535854	43536062	6	0.16042403	0.040870885	0.080154482	0.040546153	0.11955315	.	ENSCAFG00000017557:S100A8	.
chr7	43553910	43554038	5	0.212964715	0.068039396	0.073373422	0.052617701	0.14492532	ENSCAFG00000023324:S100A12	.	ENSCAFG00000023324:S100A12
chr7	43762790	43762942	5	0.822313189	0.9384177	0.060919162	0.048839867	-0.11610451	.	ENSCAFG00000017567:SMAD2	.
chr7	44452228	44452350	6	0.184943962	0.065787056	0.07378249	0.042951773	0.11915691	.	.	ENSCAFG00000017599:PIAS2
chr7	53578320	53578451	5	0.165164222	0.043714597	0.073596555	0.035507402	0.12144963	.	ENSCAFG00000017786:FHOD3	.
chr7	62260943	62261012	5	0.162992317	0.043950349	0.072403643	0.037163398	0.11904197	.	.	.
chr7	63387633	63387772	7	0.171544182	0.044234832	0.069946976	0.041128287	0.12730935	.	ENSCAFG00000018158:ZNF521	.
chr7	64020514	64020648	5	0.220988979	0.101190858	0.072206557	0.060207648	0.11979812	.	ENSCAFG00000014108:OSBPL1A	.
chr7	64480809	64480917	5	0.271276746	0.142001816	0.084726124	0.044884343	0.12927493	.	ENSCAFG00000018173:LAMA3	.
chr7	65038613	65038736	5	0.195766119	0.059677968	0.079279409	0.039606278	0.13608815	.	ENSCAFG00000018207:CABLES1	.
chr7	65103242	65103361	7	0.197570641	0.066491769	0.070557302	0.037332576	0.13107887	.	ENSCAFG00000018207:CABLES1	.
chr7	75430287	75430394	5	0.180922915	0.064169485	0.072975842	0.060503524	0.11675343	.	.	.
chr7	75629392	75629584	5	0.198209802	0.071991101	0.083248454	0.058156036	0.12621870	.	.	ENSCAFG00000049193:ENSCAFG00000049193
chr7	75730376	75730595	5	0.20998596	0.085321283	0.071978367	0.043189138	0.12466468	.	ENSCAFG00000018727:RAB31	.
chr7	79032682	79032783	5	0.222684269	0.076182083	0.081241594	0.036268198	0.14650219	.	ENSCAFG00000047832:ENSCAFG00000047832	.
chr7	79580948	79581130	5	0.248044165	0.153517089	0.059202726	0.032737778	0.09452708	.	ENSCAFG00000019062:DYM	.
chr7	79795152	79795365	8	0.166080137	0.055544802	0.07473444	0.045556794	0.11053534	.	ENSCAFG00000019076:CTIF	.
chr7	79910361	79910499	5	0.282688083	0.182743414	0.059641793	0.049277479	0.09994467	.	ENSCAFG00000019076:CTIF	.
chr7	80045925	80046008	5	0.226731018	0.095832071	0.100587207	0.064374242	0.13089895	.	.	.
chr7	80340495	80340661	6	0.315397152	0.211804042	0.094905927	0.092495767	0.10359311	.	.	.
chr8	1425922	1426051	5	0.783377079	0.878436938	0.062688339	0.045397227	-0.09505986	.	.	.
chr8	1775762	1776134	11	0.296270606	0.166805397	0.078729334	0.052013726	0.12946521	.	ENSCAFG00000010958:RIN3,ENSCAFG00000010995:LGMN	.
chr8	2058356	2058656	7	0.758080072	0.877526306	0.059556411	0.037272173	-0.11944623	.	ENSCAFG00000011056:ITPK1	.
chr8	3194401	3194517	5	0.180368169	0.046543988	0.086863388	0.04607226	0.13382418	.	.	ENSCAFG00000011197:MMP14
chr8	3419091	3419223	7	0.137416756	0.046284382	0.060799796	0.044689157	0.09113237	.	.	ENSCAFG00000011433:CEBPE
chr8	3420768	3421145	10	0.196726986	0.075334951	0.087485916	0.032063857	0.12139203	.	.	ENSCAFG00000011433:CEBPE
chr8	3427070	3427127	5	0.177756618	0.049815176	0.082701091	0.042256102	0.12794144	.	.	ENSCAFG00000011433:CEBPE
chr8	3743381	3743468	5	0.198247068	0.073802032	0.059828007	0.069889477	0.12444504	.	ENSCAFG00000011619:MYH7	.
chr8	4484890	4485281	13	0.289626096	0.165938647	0.08565935	0.063675527	0.12368745	.	ENSCAFG00000025287:GZMB	.
chr8	12949790	12949943	6	0.297314892	0.175254756	0.06727605	0.059658298	0.12206014	.	ENSCAFG00000037692:ENSCAFG00000037692	.
chr8	14055934	14056146	7	0.296840108	0.167166769	0.0874633	0.05336832	0.12967334	.	.	.
chr8	30950083	30950226	7	0.293726637	0.180063324	0.06587268	0.052893601	0.11366331	.	.	ENSCAFG00000026281:U6
chr8	31194260	31194416	5	0.259318639	0.141583079	0.08469746	0.084888057	0.11773556	.	.	ENSCAFG00000015040:FBXO34
chr8	39444028	39444268	6	0.242917833	0.111620322	0.0939111	0.063552919	0.13129751	.	ENSCAFG00000016212:MAX	.
chr8	39499273	39499492	8	0.178413353	0.078538949	0.04961538	0.038541402	0.09987440	.	.	ENSCAFG00000045110:ENSCAFG00000045110
chr8	39588390	39588607	9	0.323467784	0.19852634	0.073140015	0.060352397	0.12494144	.	.	.
chr8	39601808	39601921	5	0.248190628	0.14393522	0.052035658	0.058354374	0.10425541	.	.	.
chr8	40111852	40112062	7	0.233376326	0.130685753	0.072130025	0.046215265	0.10269057	.	.	ENSCAFG00000046313:ENSCAFG00000046313
chr8	42187211	42187264	6	0.744852404	0.9207348	0.107054171	0.054673008	-0.17588240	.	ENSCAFG00000016485:RAD51B	.
chr8	42187411	42187755	12	0.781988259	0.917497863	0.079249289	0.051873346	-0.13550960	.	ENSCAFG00000016485:RAD51B	.
chr8	42665234	42665724	37	0.74700466	0.912990749	0.085603152	0.056749367	-0.16598609	.	ENSCAFG00000016497:ZFP36L1	.
chr8	44921836	44921949	5	0.198075357	0.063548515	0.072991817	0.049992267	0.13452684	.	.	.
chr8	46904790	46904870	5	0.173184926	0.06384205	0.063655265	0.046654317	0.10934288	.	ENSCAFG00000023467:ACOT6	.
chr8	48509257	48509394	5	0.226854374	0.105051647	0.060489022	0.059358624	0.12180273	.	ENSCAFG00000017042:JDP2	.
chr8	49777213	49777354	5	0.538085061	0.431642912	0.061354516	0.086527316	0.10644215	.	.	.
chr8	53678172	53678320	6	0.237881137	0.071152261	0.108851244	0.052191863	0.16672888	.	ENSCAFG00000017308:STON2	.
chr8	60288368	60288654	11	0.171455391	0.049406959	0.071698448	0.041762038	0.12204843	.	ENSCAFG00000048045:ENSCAFG00000048045	.
chr8	60396883	60397097	7	0.203991076	0.0875491	0.086966305	0.043952872	0.11644198	.	ENSCAFG00000017486:ENSCAFG00000017486	.
chr8	63049931	63050134	9	0.255030995	0.112419093	0.087609879	0.043379004	0.14261190	.	ENSCAFG00000017612:ASB2	.
chr8	64012052	64012229	8	0.261376859	0.125795811	0.074632947	0.056510975	0.13558105	.	ENSCAFG00000017701:DICER1	.
chr8	64121003	64121215	6	0.205700732	0.083203354	0.075761365	0.058839735	0.12249738	ENSCAFG00000017709:CLMN	.	ENSCAFG00000017709:CLMN
chr8	64126806	64127051	5	0.169183706	0.070823535	0.057445417	0.038425481	0.09836017	.	.	ENSCAFG00000017709:CLMN
chr8	64375788	64375861	5	0.287133568	0.138911902	0.093487925	0.077029433	0.14822167	.	.	ENSCAFG00000027901:ENSCAFG00000027901
chr8	65542039	65542195	5	0.257257678	0.103187055	0.077176796	0.060881326	0.15407062	.	ENSCAFG00000017802:VRK1	.
chr8	65563979	65564269	9	0.199974878	0.09217074	0.070961892	0.038126906	0.10780414	.	.	.
chr8	65571114	65571311	6	0.197754054	0.047808937	0.086240639	0.042349478	0.14994512	.	.	.
chr8	66716214	66716446	6	0.817748899	0.92023005	0.063771827	0.036235655	-0.10248115	.	.	.
chr8	66734984	66735104	5	0.788815544	0.892147183	0.068160148	0.035178342	-0.10333164	.	.	.
chr8	67702725	67702825	5	0.738234072	0.849742025	0.060446546	0.041039364	-0.11150795	.	ENSCAFG00000017809:BCL11B	.
chr8	67703816	67703845	5	0.818626132	0.922777892	0.087177714	0.063500338	-0.10415176	.	ENSCAFG00000017809:BCL11B	.
chr8	68389753	68389933	5	0.788175811	0.90454088	0.070718159	0.050452487	-0.11636507	.	ENSCAFG00000017889:EVL	.
chr8	68667739	68667897	11	0.168712839	0.055402705	0.067821213	0.04934903	0.11331013	.	ENSCAFG00000017915:WDR25	.
chr8	69896455	69896811	12	0.246008514	0.139444829	0.059615862	0.049585179	0.10656369	.	ENSCAFG00000017948:PPP2R5C	.
chr8	69953377	69953480	7	0.233354102	0.083359171	0.093902131	0.047166931	0.14999493	.	ENSCAFG00000017948:PPP2R5C	.
chr8	69956819	69956982	11	0.247591392	0.080808551	0.106333824	0.051451993	0.16678284	.	ENSCAFG00000017948:PPP2R5C	.
chr8	70632591	70632757	6	0.274864218	0.164465877	0.094735618	0.07100022	0.11039834	.	.	ENSCAFG00000018067:RCOR1
chr8	70634023	70634112	6	0.210741536	0.071768553	0.101221213	0.051387056	0.13897298	.	.	ENSCAFG00000018067:RCOR1
chr8	70634214	70634351	5	0.204329204	0.059027753	0.093849103	0.043890182	0.14530145	.	.	ENSCAFG00000018067:RCOR1
chr8	70962930	70963261	8	0.177215037	0.049609484	0.077292382	0.048605768	0.12760555	.	ENSCAFG00000018159:CDC42BPB	.
chr8	72232449	72232588	5	0.432460797	0.310180925	0.096531156	0.088565262	0.12227987	.	ENSCAFG00000044141:ENSCAFG00000044141	.
chr8	72241193	72241302	6	0.180037071	0.071185413	0.059289278	0.054891236	0.10885166	.	ENSCAFG00000041627:ENSCAFG00000041627,ENSCAFG00000044141:ENSCAFG00000044141	.
chr8	72397682	72397836	9	0.477413645	0.387327348	0.106716022	0.092823606	0.09008630	.	.	.
chr8	72687205	72687387	6	0.14853768	0.049503451	0.055398565	0.032262656	0.09903423	.	ENSCAFG00000018417:PACS2	.
chr9	112903	113002	9	0.157062468	0.036592323	0.063316783	0.036042752	0.12047015	.	ENSCAFG00000006054:SLC16A3	.
chr9	116551	116860	5	0.139196927	0.057764351	0.05445201	0.02816175	0.08143258	.	ENSCAFG00000006054:SLC16A3	.
chr9	326411	326639	9	0.282091183	0.164303281	0.066690317	0.075755721	0.11778790	.	ENSCAFG00000005830:ASPSCR1	.
chr9	338519	338749	8	0.696180537	0.822983663	0.078549617	0.049413471	-0.12680313	.	.	ENSCAFG00000005913:NOTUM
chr9	372474	372561	5	0.161082972	0.052189283	0.070815987	0.037486934	0.10889369	.	ENSCAFG00000005846:GCGR,ENSCAFG00000005893:MAFG	.
chr9	430753	430868	7	0.248931641	0.149257552	0.085383155	0.066780442	0.09967409	.	ENSCAFG00000005846:GCGR,ENSCAFG00000005859:P4HB,ENSCAFG00000005882:PCYT2	.
chr9	718076	718165	7	0.815404737	0.915340761	0.058579101	0.045325346	-0.09993602	.	.	ENSCAFG00000045467:ENSCAFG00000045467
chr9	807996	808524	25	0.201564784	0.089876321	0.067062081	0.040775085	0.11168846	.	.	ENSCAFG00000005725:SLC38A10
chr9	820793	820928	6	0.326710122	0.209906479	0.048802734	0.064437943	0.11680364	.	ENSCAFG00000005725:SLC38A10	.
chr9	822209	822405	14	0.273729245	0.150595792	0.073894724	0.058402953	0.12313345	.	ENSCAFG00000005725:SLC38A10	.
chr9	1100121	1100333	12	0.286700136	0.169888017	0.072170228	0.053546075	0.11681212	.	ENSCAFG00000005692:RPTOR	.
chr9	1160148	1160325	7	0.477709578	0.358484006	0.069088991	0.058473911	0.11922557	.	ENSCAFG00000005692:RPTOR	.
chr9	1433131	1433221	5	0.483137888	0.373169723	0.045800642	0.054797002	0.10996816	.	ENSCAFG00000005684:ENDOV	.
chr9	2475157	2475252	6	0.423506855	0.296263681	0.073285247	0.062672318	0.12724317	.	.	ENSCAFG00000005537:ENSCAFG00000005537
chr9	2509878	2510114	13	0.165814559	0.046509631	0.06996037	0.040562172	0.11930493	.	ENSCAFG00000005532:CEP295NL	.
chr9	2515751	2515926	6	0.463328928	0.366858466	0.05453883	0.060483299	0.09647046	.	.	ENSCAFG00000005532:CEP295NL
chr9	2603084	2603205	5	0.825893386	0.933481583	0.056477579	0.024843503	-0.10758820	.	.	ENSCAFG00000005506:CYTH1
chr9	2782626	2782794	8	0.226880949	0.102190909	0.095206867	0.052068496	0.12469004	.	ENSCAFG00000005442:DNAH17	.
chr9	2810519	2810719	6	0.201286166	0.068089853	0.064973805	0.058042341	0.13319631	.	ENSCAFG00000005252:TMC6,ENSCAFG00000005312:PGS1	.
chr9	2815079	2815219	7	0.165128598	0.049477803	0.066483776	0.035337257	0.11565079	.	ENSCAFG00000005252:TMC6,ENSCAFG00000005312:PGS1	.
chr9	2815340	2815433	5	0.283075919	0.163903183	0.048821045	0.051410685	0.11917274	.	ENSCAFG00000005252:TMC6,ENSCAFG00000005312:PGS1	.
chr9	3289634	3289766	7	0.273113298	0.129119623	0.099731092	0.050938835	0.14399367	.	ENSCAFG00000040252:ENSCAFG00000040252	.
chr9	3343301	3343531	7	0.190957843	0.088892109	0.076090083	0.051780788	0.10206573	.	.	.
chr9	3510756	3510993	5	0.248894481	0.121154577	0.089335833	0.079297981	0.12773990	.	ENSCAFG00000005190:SEPTIN9	.
chr9	3546369	3546467	5	0.273710411	0.148065498	0.044246438	0.067086801	0.12564491	.	ENSCAFG00000005190:SEPTIN9	.
chr9	3750883	3750939	5	0.183919362	0.088065979	0.065017194	0.04126108	0.09585338	.	.	.
chr9	4010464	4010584	6	0.19965445	0.067812151	0.072387397	0.054206055	0.13184230	.	ENSCAFG00000005155:MFSD11	.
chr9	4090212	4090296	5	0.218541363	0.084798208	0.07863015	0.071801104	0.13374316	.	.	.
chr9	4141575	4141668	6	0.513945311	0.418422087	0.052722354	0.080963053	0.09552322	.	.	.
chr9	4151210	4151538	7	0.325414687	0.205947693	0.05136498	0.04893531	0.11946699	ENSCAFG00000005122:ST6GALNAC2	.	ENSCAFG00000005122:ST6GALNAC2
chr9	4312855	4312936	5	0.333621118	0.158166105	0.099630098	0.068666853	0.17545501	.	ENSCAFG00000005073:SPHK1	.
chr9	6093703	6093862	8	0.248512238	0.108683981	0.076960596	0.053548371	0.13982826	.	ENSCAFG00000004532:DNAI2	.
chr9	12908150	12908454	11	0.808885702	0.935442733	0.071262626	0.046368205	-0.12655703	.	ENSCAFG00000011476:PITPNC1	.
chr9	12908781	12909034	9	0.746423392	0.886300472	0.065835814	0.054460306	-0.13987708	.	ENSCAFG00000011476:PITPNC1	.
chr9	12999830	13000034	5	0.185711963	0.059816579	0.068186351	0.047060125	0.12589538	.	.	ENSCAFG00000011476:PITPNC1
chr9	14508996	14509073	5	0.266905903	0.119824245	0.096490444	0.05254816	0.14708166	.	.	ENSCAFG00000029256:CEP112
chr9	14509280	14509577	9	0.320513808	0.214823798	0.067451191	0.06174154	0.10569001	.	.	ENSCAFG00000029256:CEP112
chr9	14509703	14509962	11	0.214129492	0.09220946	0.080856074	0.051248488	0.12192003	.	.	ENSCAFG00000029256:CEP112
chr9	14653407	14653484	5	0.741639932	0.842041357	0.079801111	0.053186038	-0.10040142	.	.	.
chr9	15103424	15103571	6	0.265440892	0.1642264	0.076803618	0.073472293	0.10121449	.	ENSCAFG00000011070:ARSG	.
chr9	15122769	15122812	5	0.196922568	0.072712353	0.083381313	0.054115145	0.12421022	.	ENSCAFG00000011038:WIPI1	.
chr9	18312753	18312976	7	0.1501213	0.042086309	0.056004313	0.044847973	0.10803499	.	ENSCAFG00000013777:ENSCAFG00000013777,ENSCAFG00000032576:ENSCAFG00000032576	.
chr9	19740795	19740915	7	0.335195169	0.194474277	0.072526896	0.062381228	0.14072089	.	ENSCAFG00000014556:DHX8	.
chr9	20903495	20903581	5	0.224035813	0.093926902	0.059348929	0.062380872	0.13010891	.	ENSCAFG00000015771:ODAD4	.
chr9	20994119	20994397	10	0.232286915	0.101496063	0.072712439	0.049791729	0.13079085	.	ENSCAFG00000015865:NT5C3B	.
chr9	22059083	22059144	6	0.812822333	0.918110933	0.08236522	0.048214109	-0.10528860	.	.	ENSCAFG00000030300:CCR7
chr9	22080089	22080353	5	0.744245602	0.88028865	0.078752772	0.04307867	-0.13604305	.	ENSCAFG00000030300:CCR7	.
chr9	22273781	22273910	5	0.168902594	0.036002626	0.068745157	0.0372732	0.13289997	.	ENSCAFG00000016060:RARA,ENSCAFG00000016106:CDC6	.
chr9	22723488	22723579	5	0.728174716	0.88127974	0.091198718	0.056074167	-0.15310502	.	ENSCAFG00000016310:IKZF3	.
chr9	24082131	24082219	6	0.770345	0.888805633	0.062833587	0.034242272	-0.11846063	.	ENSCAFG00000016705:TBX21	.
chr9	26452355	26452527	11	0.199438594	0.076424506	0.078612481	0.04371168	0.12301409	.	ENSCAFG00000046501:MYCBPAP	.
chr9	32930916	32931184	8	0.277962861	0.167762823	0.074787877	0.059481963	0.11020004	.	ENSCAFG00000017474:MPO	.
chr9	32934805	32935188	13	0.31189274	0.171127908	0.088301622	0.058247881	0.14076483	.	ENSCAFG00000017474:MPO	.
chr9	32937175	32937430	6	0.32457645	0.163154089	0.094820671	0.076248607	0.16142236	.	ENSCAFG00000017474:MPO	.
chr9	42047254	42047444	5	0.140618906	0.034913626	0.058598389	0.030754692	0.10570528	.	ENSCAFG00000018638:KSR1	.
chr9	42047560	42047911	8	0.167421578	0.055102021	0.072875345	0.044448039	0.11231956	.	ENSCAFG00000018638:KSR1	.
chr9	42048961	42049124	6	0.18067783	0.060915438	0.068614896	0.052135137	0.11976239	.	ENSCAFG00000018638:KSR1	.
chr9	42056298	42056475	8	0.336680888	0.176429814	0.101430596	0.081989498	0.16025107	.	ENSCAFG00000018638:KSR1	.
chr9	43069791	43069885	5	0.274390458	0.145226322	0.090012815	0.055040174	0.12916414	.	ENSCAFG00000018824:DHRS13	.
chr9	44972668	44972919	7	0.265449189	0.133133705	0.08262808	0.039186526	0.13231548	.	ENSCAFG00000019078:NXN	.
chr9	45211231	45211440	5	0.295967572	0.17153592	0.058144241	0.056646982	0.12443165	.	ENSCAFG00000019101:VPS53	.
chr9	45743170	45743366	6	0.178365701	0.063847204	0.064404966	0.043473303	0.11451850	.	ENSCAFG00000019194:SLC43A2	.
chr9	48608359	48608631	10	0.126649786	0.033373154	0.061275777	0.023141847	0.09327663	.	ENSCAFG00000019483:ANAPC2,ENSCAFG00000019525:NPDC1,ENSCAFG00000019526:FUT7,ENSCAFG00000019556:RABL6	.
chr9	48721254	48721299	5	0.205807919	0.062344969	0.117118712	0.048885847	0.14346295	ENSCAFG00000019544:EDF1	ENSCAFG00000019556:RABL6	.
chr9	48920863	48921036	7	0.289160755	0.168638033	0.085997295	0.046111356	0.12052272	.	.	.
chr9	48921201	48921415	8	0.136299119	0.043202035	0.059942116	0.041051335	0.09309708	.	.	.
chr9	49429349	49429590	5	0.302667982	0.175393644	0.089316181	0.066924635	0.12727434	.	ENSCAFG00000019712:UBAC1	.
chr9	50396666	50396773	6	0.696074835	0.808028657	0.096300759	0.062628995	-0.11195382	.	.	ENSCAFG00000043902:ENSCAFG00000043902
chr9	50413879	50414197	22	0.226533893	0.074904606	0.083501291	0.046920906	0.15162929	.	ENSCAFG00000043902:ENSCAFG00000043902	.
chr9	50523753	50523986	10	0.175885363	0.046639384	0.087472733	0.050722653	0.12924598	.	ENSCAFG00000019838:RXRA	.
chr9	52526118	52526399	9	0.798169292	0.923046206	0.089503484	0.045363468	-0.12487691	.	ENSCAFG00000019902:RAPGEF1	.
chr9	52701108	52701299	7	0.280118763	0.162263093	0.105775448	0.077009039	0.11785567	.	ENSCAFG00000019908:PRRC2B	.
chr9	52782150	52782461	14	0.393992729	0.266164326	0.067389789	0.074359383	0.12782840	.	ENSCAFG00000019911:PLPP7	.
chr9	54029952	54030083	5	0.267676811	0.148608941	0.052581885	0.065084969	0.11906787	.	.	ENSCAFG00000019981:TOR1B
chr9	54962189	54962241	5	0.18418612	0.058607044	0.055343376	0.053384629	0.12557908	.	ENSCAFG00000020049:SPTAN1	.
chr9	54962424	54962872	9	0.233204722	0.102913724	0.068168437	0.044942505	0.13029100	.	ENSCAFG00000020049:SPTAN1	.
chr9	55647632	55647750	5	0.292671653	0.174427803	0.082149316	0.050012213	0.11824385	.	ENSCAFG00000020118:SH2D3C	.
chr9	55889051	55889195	6	0.199689397	0.082185647	0.080325355	0.043051539	0.11750375	.	ENSCAFG00000020134:LRSAM1	.
chr9	58659510	58659674	9	0.146445634	0.044768123	0.073393054	0.04954243	0.10167751	.	ENSCAFG00000020225:NEK6	.
chr9	58673534	58673663	6	0.234822339	0.109336109	0.072027742	0.035307737	0.12548623	.	ENSCAFG00000020225:NEK6	.
chr9	59953813	59954024	6	0.26001519	0.1372864	0.076329638	0.050172931	0.12272879	.	ENSCAFG00000030566:PDCL	.
chrUn_AAEX03019691	54739	54957	6	0.26431103	0.160875296	0.080968157	0.066645805	0.10343573	.	.	ENSCAFG00000003026:NUDCD3
chrUn_JH373278	200773	200941	6	0.215065964	0.093403862	0.087643317	0.084988763	0.12166210	.	.	ENSCAFG00000046155:ENSCAFG00000046155
chrUn_JH373278	309603	309908	13	0.177608362	0.062621264	0.064313077	0.058035288	0.11498710	.	ENSCAFG00000003104:OGDH	.
chrUn_JH373278	310034	310240	6	0.145201916	0.044275611	0.059982073	0.038169799	0.10092631	.	ENSCAFG00000003104:OGDH	.
chrUn_JH373278	359016	359191	8	0.200038857	0.088125729	0.087350361	0.049724526	0.11191313	.	ENSCAFG00000029295:DDX56	.
chrUn_JH373439	22025	22146	6	0.30659741	0.178399948	0.054417108	0.058773102	0.12819746	.	.	.
